# Supplementary material for: (E)-2-Cyano-3-[4-(dimethyl­amino)phen­yl]-N-phenyl­prop-2-enamide
Source: Acta Crystallogr Sect E Struct Rep Online. 2009 May 14;65(Pt 6):o1303. doi: 10.1107/S1600536809017681 (PMC2969614; doi:10.1107/S1600536809017681)
Supplement: Supplementary file 1 [file e-65-o1303-sup1.cif]

##############################################################################
###                                                                        ###
###        Electronic paper (Acta Crystallographica Section E)             ###
###                                                                        ###
##############################################################################
#                                                                            #
# This CIF contains the data in a paper accepted for publication in Acta     #
# Crystallographica Section E. It conforms to the requirements of Notes      #
# for Authors for Section E, and has been peer reviewed under the auspices   #
# of the IUCr Commission on Journals.                                        #
#                                                                            #
# Full details of the Crystallographic Information File format               #
# are given in the paper "The Crystallographic Information File (CIF):       #
# a New Standard Archive File for Crystallography" by S. R. Hall, F. H.      #
# Allen and I. D. Brown [Acta Cryst. (1991), A47, 655-685].                  #
#                                                                            #
# The current version of the core CIF dictionary is obtainable from          #
# ftp://ftp.iucr.org/pub/cif_core.dic. The current version number is 2.4.    #
#                                                                            #
# Software is freely available for graphical display of the structure(s) in  #
# this CIF.  For information consult the CIF home page http://www.iucr.org/  #
# cif/home.html                                                              #
#                                                                            #
# This file may be used for bona fide research purposes within the           #
# scientific community so long as proper attribution is given to the journal # 
# article from which it was obtained.                                        #
#                                                                            #
##############################################################################
                                             
data_global
_audit_creation_method     'PLATON <TABLE ACC> option'
_journal_date_recd_electronic     2009-05-11
_journal_date_accepted     2009-05-11
_journal_name_full     'Acta Crystallographica, Section E'
_journal_year     2009
_journal_volume     65
_journal_issue      6
_journal_page_first     o1303
_journal_page_last     o1303
_journal_paper_category     QO
_journal_coeditor_code     HB2974
_publ_contact_author_name
;
Mehmet Akkurt
;
_publ_contact_author_address
; Department of Physics
  Faculty of Arts and Sciences
  Erciyes University
  38039 Kayseri
  Turkey
;
_publ_contact_author_email     'akkurt@erciyes.edu.tr'
_publ_contact_author_fax     '+90-352-4374933'
_publ_contact_author_phone     '+90-352-4374901 extra 33106'
_publ_section_title
;
(<i>E</i>)-2-Cyano-3-[4-(dimethylamino)phenyl]-<i>N</i>-phenylprop-2-enamide
;
loop_
    _publ_author_name
    _publ_author_address
    'Abdullah Mohamed Asiri'
;
Chemistry Department
Faculty of Science
King Abdul-Aziz University
PO Box 80203
Jeddah 21589
Saudi Arabia
;
    'Mehmet Akkurt'
;
Department of Physics
Faculty of Arts and Sciences
Erciyes University
38039 Kayseri
Turkey
;
    'Salman A. Khan'
;
Chemistry Department
Faculty of Science
King Abdul-Aziz University
PO Box 80203
Jeddah 21589
Saudi Arabia
;
    'Islam Ullah Khan'
;
Department of Chemistry,
Government College University,
Lahore,
Pakistan
;
    'Muhammad Nadeem Arshad'
;
Department of Chemistry,
Government College University,
Lahore,
Pakistan
;
data_I
_chemical_name_systematic
;
(E)-2-Cyano-3-[4-(dimethylamino)phenyl]-<i>N</i>-phenylprop-2-enamide
;
_chemical_name_common     ?
_chemical_formula_moiety     'C18 H17 N3 O'
_chemical_formula_sum     'C18 H17 N3 O'
_chemical_formula_structural     ?
_chemical_formula_iupac     'C18 H17 N3 O'
_chemical_formula_weight     291.35
_chemical_melting_point     ?
_symmetry_cell_setting     monoclinic
_symmetry_space_group_name_H-M     'P 21/c'
_symmetry_space_group_name_Hall     '-P 2ybc'
loop_
    _symmetry_equiv_pos_site_id
    _symmetry_equiv_pos_as_xyz
    1 x,y,z
    2 -x,1/2+y,1/2-z
    3 -x,-y,-z
    4 x,1/2-y,1/2+z
_cell_length_a     12.0639(19)
_cell_length_b     19.983(3)
_cell_length_c     6.3960(9)
_cell_angle_alpha     90
_cell_angle_beta     94.870(6)
_cell_angle_gamma     90
_cell_volume     1536.3(4)
_cell_formula_units_Z     4
_cell_measurement_reflns_used     1223
_cell_measurement_theta_min     3.39
_cell_measurement_theta_max     19.80
_cell_measurement_temperature     296(2)
_cell_special_details
;
;
_exptl_crystal_description     'prism'
_exptl_crystal_colour     'red'
_exptl_crystal_size_max     0.44
_exptl_crystal_size_mid     0.09
_exptl_crystal_size_min     0.07
_exptl_crystal_size_rad     ?
_exptl_crystal_density_diffrn     1.260
_exptl_crystal_density_meas     ?
_exptl_crystal_density_method     'Not Measured'
_exptl_crystal_F_000     616
_exptl_absorpt_coefficient_mu     0.080
_exptl_absorpt_correction_type     'none'
_exptl_absorpt_process_details     ?
_exptl_special_details
;
;
_diffrn_ambient_temperature     296(2)
_diffrn_radiation_type     'MoK\a'
_diffrn_radiation_wavelength     0.71073
_diffrn_radiation_source     'sealed tube'
_diffrn_radiation_monochromator     'graphite'
_diffrn_measurement_device_type     'Bruker Kappa APEXII CCD'
_diffrn_measurement_method     '\f and \w'
_diffrn_reflns_number     15701
_diffrn_reflns_av_R_equivalents     0.0818
_diffrn_reflns_av_sigmaI/netI     0.1096
_diffrn_reflns_theta_min     1.98
_diffrn_reflns_theta_max     27.46
_diffrn_reflns_theta_full     27.46
_diffrn_measured_fraction_theta_max     0.992
_diffrn_measured_fraction_theta_full     0.992
_diffrn_reflns_limit_h_min     -15
_diffrn_reflns_limit_h_max     15
_diffrn_reflns_limit_k_min     -25
_diffrn_reflns_limit_k_max     25
_diffrn_reflns_limit_l_min     -8
_diffrn_reflns_limit_l_max     5
_diffrn_reflns_reduction_process
;
;
_diffrn_standards_number     0
_diffrn_standards_interval_count     .
_diffrn_standards_interval_time     .
_diffrn_standards_decay_%     ?
_refine_special_details
;
Refinement on <i>F</i>^2^ for ALL reflections except those flagged by the user
for potential systematic errors. Weighted <i>R</i>-factors <i>wR</i> and all
goodnesses of fit <i>S</i> are based on <i>F</i>^2^, conventional
<i>R</i>-factors <i>R</i> are based on <i>F</i>, with <i>F</i> set to zero for
negative <i>F</i>^2^. The observed criterion of <i>F</i>^2^ > \s(<i>F</i>^2^)
is used only for calculating -<i>R</i>-factor-obs <i>etc</i>. and is not
relevant to the choice of reflections for refinement. <i>R</i>-factors based
on <i>F</i>^2^ are statistically about twice as large as those based on
<i>F</i>, and <i>R</i>-factors based on ALL data will be even larger.
;
_reflns_number_total     3484
_reflns_number_gt     1380
_reflns_threshold_expression     I>2\s(I)
_refine_ls_structure_factor_coef     Fsqd
_refine_ls_matrix_type     full
_refine_ls_R_factor_all     0.1855
_refine_ls_R_factor_gt     0.0600
_refine_ls_wR_factor_gt     0.1194
_refine_ls_wR_factor_ref     0.1649
_refine_ls_goodness_of_fit_ref     0.973
_refine_ls_restrained_S_all     0.973
_refine_ls_number_reflns     3484
_refine_ls_number_parameters     202
_refine_ls_number_restraints     0
_refine_ls_number_constraints     ?
_refine_ls_hydrogen_treatment     constr
_refine_ls_weighting_scheme     'calc'
_refine_ls_weighting_details
                 'calc w=1/[\s^2^(Fo^2^)+(0.0643P)^2^] where P=(Fo^2^+2Fc^2^)/3'
_atom_sites_solution_hydrogens     'geom'
_atom_sites_solution_primary     'direct'
_atom_sites_solution_secondary     'difmap'
_refine_ls_shift/su_max     0.000
_refine_ls_shift/su_mean     0.000
_refine_diff_density_max     0.192
_refine_diff_density_min     -0.159
_refine_ls_extinction_method     'SHELXL97 (Sheldrick, 2008)'
_refine_ls_extinction_coef     0.0038(12)
_refine_ls_extinction_expression
                                  'Fc^*^=KFc[1+0.001XFc^2^\L^3^/sin(2\Q)]^-1/4^'
_refine_ls_abs_structure_details     ?
_refine_ls_abs_structure_Flack     .
loop_
    _atom_type_symbol
    _atom_type_description
    _atom_type_scat_dispersion_real
    _atom_type_scat_dispersion_imag
    _atom_type_scat_source
    O O 0.0106 0.0060 'International Tables Vol C Tables 4.2.6.8 and 6.1.1.4'
    N N 0.0061 0.0033 'International Tables Vol C Tables 4.2.6.8 and 6.1.1.4'
    H H 0.0000 0.0000 'International Tables Vol C Tables 4.2.6.8 and 6.1.1.4'
    C C 0.0033 0.0016 'International Tables Vol C Tables 4.2.6.8 and 6.1.1.4'
_computing_data_collection     'APEX2 (Bruker, 2007)'
_computing_cell_refinement     'SAINT (Bruker, 2007)'
_computing_data_reduction     'SAINT (Bruker, 2007)'
_computing_structure_solution     'SIR97 (Altomare <i>et al.</i>,  1999)'
_computing_structure_refinement     'SHELXL97 (Sheldrick, 2008)'
_computing_molecular_graphics     'ORTEP-3 for Windows (Farrugia, 1997)'
_computing_publication_material
                                'WinGX (Farrugia, 1999) and PLATON (Spek, 2009)'
loop_
    _atom_site_type_symbol
    _atom_site_label
    _atom_site_fract_x
    _atom_site_fract_y
    _atom_site_fract_z
    _atom_site_U_iso_or_equiv
    _atom_site_thermal_displace_type
    _atom_site_calc_flag
    _atom_site_refinement_flags
    _atom_site_occupancy
    O O1 0.37797(16) 0.07494(10) 0.5929(3) 0.0639(8) Uani . . 1.000
    N N1 0.19658(18) 0.07922(10) 0.6643(3) 0.0444(8) Uani . . 1.000
    N N2 0.0364(2) -0.00214(14) 0.2850(4) 0.0714(10) Uani . . 1.000
    N N3 0.3109(2) -0.16820(12) -0.4827(4) 0.0619(10) Uani . . 1.000
    C C1 0.1026(3) 0.13303(16) 0.9294(5) 0.0740(12) Uani . . 1.000
    C C2 0.0994(3) 0.17166(17) 1.1086(6) 0.0876(17) Uani . . 1.000
    C C3 0.1948(4) 0.19793(16) 1.2024(5) 0.0757(16) Uani . . 1.000
    C C4 0.2923(3) 0.18648(16) 1.1198(5) 0.0754(14) Uani . . 1.000
    C C5 0.2976(3) 0.14743(15) 0.9411(5) 0.0615(11) Uani . . 1.000
    C C6 0.2018(2) 0.12058(13) 0.8457(4) 0.0439(10) Uani . . 1.000
    C C7 0.2811(2) 0.05968(13) 0.5505(4) 0.0425(10) Uani . . 1.000
    C C8 0.2467(2) 0.01696(13) 0.3648(4) 0.0391(9) Uani . . 1.000
    C C9 0.1308(3) 0.00579(14) 0.3162(4) 0.0480(10) Uani . . 1.000
    C C10 0.3244(2) -0.00906(13) 0.2492(4) 0.0414(9) Uani . . 1.000
    C C11 0.3150(2) -0.04902(13) 0.0609(4) 0.0392(9) Uani . . 1.000
    C C12 0.2159(2) -0.06559(14) -0.0565(4) 0.0480(10) Uani . . 1.000
    C C13 0.2145(2) -0.10416(14) -0.2344(4) 0.0488(10) Uani . . 1.000
    C C14 0.3122(2) -0.12898(14) -0.3082(4) 0.0458(10) Uani . . 1.000
    C C15 0.4128(2) -0.11114(14) -0.1943(4) 0.0506(11) Uani . . 1.000
    C C16 0.4124(2) -0.07274(13) -0.0153(4) 0.0471(10) Uani . . 1.000
    C C17 0.2077(3) -0.18754(16) -0.5982(5) 0.0770(16) Uani . . 1.000
    C C18 0.4122(3) -0.19039(16) -0.5680(5) 0.0755(15) Uani . . 1.000
    H H1 0.03700 0.11530 0.86510 0.0890 Uiso calc R 1.000
    H H1A 0.13160 0.06470 0.62090 0.0530 Uiso calc R 1.000
    H H2 0.03200 0.17960 1.16470 0.1050 Uiso calc R 1.000
    H H3 0.19290 0.22370 1.32310 0.0910 Uiso calc R 1.000
    H H4 0.35720 0.20510 1.18370 0.0900 Uiso calc R 1.000
    H H5 0.36550 0.13960 0.88690 0.0740 Uiso calc R 1.000
    H H10 0.39720 0.00050 0.30000 0.0500 Uiso calc R 1.000
    H H12 0.14890 -0.05000 -0.01300 0.0580 Uiso calc R 1.000
    H H13 0.14660 -0.11400 -0.30780 0.0590 Uiso calc R 1.000
    H H15 0.48010 -0.12540 -0.24010 0.0610 Uiso calc R 1.000
    H H16 0.48010 -0.06220 0.05780 0.0570 Uiso calc R 1.000
    H H17A 0.15590 -0.20220 -0.50190 0.1150 Uiso calc R 1.000
    H H17B 0.22150 -0.22340 -0.69260 0.1150 Uiso calc R 1.000
    H H17C 0.17720 -0.14990 -0.67680 0.1150 Uiso calc R 1.000
    H H18A 0.46280 -0.15340 -0.57210 0.1130 Uiso calc R 1.000
    H H18B 0.39490 -0.20720 -0.70750 0.1130 Uiso calc R 1.000
    H H18C 0.44600 -0.22520 -0.48100 0.1130 Uiso calc R 1.000
loop_
    _atom_site_aniso_label
    _atom_site_aniso_U_11
    _atom_site_aniso_U_22
    _atom_site_aniso_U_33
    _atom_site_aniso_U_12
    _atom_site_aniso_U_13
    _atom_site_aniso_U_23
    O1 0.0432(13) 0.0847(17) 0.0632(13) -0.0141(12) 0.0010(10) -0.0260(12)
    N1 0.0437(14) 0.0484(15) 0.0409(12) -0.0052(12) 0.0033(11) -0.0120(11)
    N2 0.0486(17) 0.106(2) 0.0607(16) -0.0128(16) 0.0113(13) -0.0316(15)
    N3 0.0715(19) 0.0641(18) 0.0502(14) -0.0024(15) 0.0063(14) -0.0211(13)
    C1 0.075(2) 0.073(2) 0.079(2) -0.031(2) 0.035(2) -0.031(2)
    C2 0.108(3) 0.075(3) 0.088(3) -0.035(2) 0.056(2) -0.036(2)
    C3 0.129(4) 0.050(2) 0.0486(19) -0.003(2) 0.010(2) -0.0106(16)
    C4 0.087(3) 0.068(2) 0.066(2) 0.019(2) -0.024(2) -0.0251(19)
    C5 0.061(2) 0.059(2) 0.0608(19) 0.0158(17) -0.0159(16) -0.0210(17)
    C6 0.060(2) 0.0341(16) 0.0377(14) 0.0019(15) 0.0046(15) 0.0007(13)
    C7 0.0429(18) 0.0431(18) 0.0412(15) -0.0066(15) 0.0020(14) -0.0047(13)
    C8 0.0359(16) 0.0451(18) 0.0361(13) -0.0036(13) 0.0013(12) 0.0012(12)
    C9 0.0472(19) 0.058(2) 0.0396(15) -0.0055(16) 0.0085(14) -0.0122(14)
    C10 0.0401(16) 0.0427(17) 0.0408(14) -0.0019(14) -0.0004(13) 0.0003(13)
    C11 0.0377(17) 0.0409(17) 0.0387(14) -0.0017(13) 0.0018(13) -0.0005(13)
    C12 0.0423(18) 0.060(2) 0.0425(15) 0.0023(15) 0.0080(13) -0.0058(14)
    C13 0.0477(19) 0.058(2) 0.0399(15) -0.0051(15) -0.0006(13) -0.0048(14)
    C14 0.058(2) 0.0411(18) 0.0389(15) -0.0003(15) 0.0071(15) -0.0008(13)
    C15 0.051(2) 0.049(2) 0.0526(17) 0.0034(15) 0.0100(15) -0.0066(15)
    C16 0.0447(18) 0.0462(19) 0.0503(16) 0.0012(15) 0.0037(14) -0.0038(14)
    C17 0.093(3) 0.079(3) 0.057(2) -0.007(2) -0.0048(19) -0.0198(18)
    C18 0.098(3) 0.073(3) 0.0592(19) 0.001(2) 0.0285(19) -0.0163(17)
_geom_special_details
;
Bond distances, angles <i>etc</i>. have been calculated using the rounded
fractional coordinates. All su's are estimated from the variances of the
(full) variance-covariance matrix. The cell e.s.d.'s are taken into account in
the estimation of distances, angles and torsion angles
;
loop_
    _geom_bond_atom_site_label_1
    _geom_bond_atom_site_label_2
    _geom_bond_site_symmetry_1
    _geom_bond_site_symmetry_2
    _geom_bond_distance
    _geom_bond_publ_flag
    O1 C7 . . 1.216(3) no
    N1 C6 . . 1.422(3) no
    N1 C7 . . 1.359(3) no
    N2 C9 . . 1.150(4) no
    N3 C14 . . 1.363(4) no
    N3 C17 . . 1.445(4) no
    N3 C18 . . 1.450(4) no
    N1 H1A . . 0.8600 no
    C1 C2 . . 1.385(5) no
    C1 C6 . . 1.375(4) no
    C2 C3 . . 1.358(6) no
    C3 C4 . . 1.349(6) no
    C4 C5 . . 1.390(4) no
    C5 C6 . . 1.370(4) no
    C7 C8 . . 1.493(4) no
    C8 C9 . . 1.424(4) no
    C8 C10 . . 1.347(4) no
    C10 C11 . . 1.442(4) no
    C11 C16 . . 1.393(3) no
    C11 C12 . . 1.397(4) no
    C12 C13 . . 1.373(4) no
    C13 C14 . . 1.397(4) no
    C14 C15 . . 1.407(4) no
    C15 C16 . . 1.379(4) no
    C1 H1 . . 0.9300 no
    C2 H2 . . 0.9300 no
    C3 H3 . . 0.9300 no
    C4 H4 . . 0.9300 no
    C5 H5 . . 0.9300 no
    C10 H10 . . 0.9300 no
    C12 H12 . . 0.9300 no
    C13 H13 . . 0.9300 no
    C15 H15 . . 0.9300 no
    C16 H16 . . 0.9300 no
    C17 H17A . . 0.9600 no
    C17 H17B . . 0.9600 no
    C17 H17C . . 0.9600 no
    C18 H18A . . 0.9600 no
    C18 H18B . . 0.9600 no
    C18 H18C . . 0.9600 no
loop_
    _geom_angle_atom_site_label_1
    _geom_angle_atom_site_label_2
    _geom_angle_atom_site_label_3
    _geom_angle_site_symmetry_1
    _geom_angle_site_symmetry_2
    _geom_angle_site_symmetry_3
    _geom_angle
    _geom_angle_publ_flag
    C6 N1 C7 . . . 128.4(2) no
    C14 N3 C17 . . . 121.5(2) no
    C14 N3 C18 . . . 122.2(2) no
    C17 N3 C18 . . . 116.3(3) no
    C6 N1 H1A . . . 116.00 no
    C7 N1 H1A . . . 116.00 no
    C2 C1 C6 . . . 120.6(3) no
    C1 C2 C3 . . . 119.9(3) no
    C2 C3 C4 . . . 119.7(3) no
    C3 C4 C5 . . . 121.3(3) no
    C4 C5 C6 . . . 119.4(3) no
    N1 C6 C5 . . . 124.7(2) no
    C1 C6 C5 . . . 119.0(3) no
    N1 C6 C1 . . . 116.3(2) no
    N1 C7 C8 . . . 114.8(2) no
    O1 C7 N1 . . . 124.0(2) no
    O1 C7 C8 . . . 121.2(2) no
    C9 C8 C10 . . . 122.4(2) no
    C7 C8 C10 . . . 119.9(2) no
    C7 C8 C9 . . . 117.7(2) no
    N2 C9 C8 . . . 177.1(3) no
    C8 C10 C11 . . . 131.6(2) no
    C12 C11 C16 . . . 116.1(2) no
    C10 C11 C12 . . . 125.7(2) no
    C10 C11 C16 . . . 118.2(2) no
    C11 C12 C13 . . . 121.9(2) no
    C12 C13 C14 . . . 121.9(2) no
    N3 C14 C15 . . . 121.3(2) no
    N3 C14 C13 . . . 122.0(2) no
    C13 C14 C15 . . . 116.8(2) no
    C14 C15 C16 . . . 120.5(2) no
    C11 C16 C15 . . . 122.9(2) no
    C2 C1 H1 . . . 120.00 no
    C6 C1 H1 . . . 120.00 no
    C1 C2 H2 . . . 120.00 no
    C3 C2 H2 . . . 120.00 no
    C2 C3 H3 . . . 120.00 no
    C4 C3 H3 . . . 120.00 no
    C3 C4 H4 . . . 119.00 no
    C5 C4 H4 . . . 119.00 no
    C4 C5 H5 . . . 120.00 no
    C6 C5 H5 . . . 120.00 no
    C8 C10 H10 . . . 114.00 no
    C11 C10 H10 . . . 114.00 no
    C11 C12 H12 . . . 119.00 no
    C13 C12 H12 . . . 119.00 no
    C12 C13 H13 . . . 119.00 no
    C14 C13 H13 . . . 119.00 no
    C14 C15 H15 . . . 120.00 no
    C16 C15 H15 . . . 120.00 no
    C11 C16 H16 . . . 119.00 no
    C15 C16 H16 . . . 119.00 no
    N3 C17 H17A . . . 109.00 no
    N3 C17 H17B . . . 109.00 no
    N3 C17 H17C . . . 109.00 no
    H17A C17 H17B . . . 109.00 no
    H17A C17 H17C . . . 109.00 no
    H17B C17 H17C . . . 110.00 no
    N3 C18 H18A . . . 109.00 no
    N3 C18 H18B . . . 109.00 no
    N3 C18 H18C . . . 109.00 no
    H18A C18 H18B . . . 109.00 no
    H18A C18 H18C . . . 110.00 no
    H18B C18 H18C . . . 109.00 no
loop_
    _geom_torsion_atom_site_label_1
    _geom_torsion_atom_site_label_2
    _geom_torsion_atom_site_label_3
    _geom_torsion_atom_site_label_4
    _geom_torsion_site_symmetry_1
    _geom_torsion_site_symmetry_2
    _geom_torsion_site_symmetry_3
    _geom_torsion_site_symmetry_4
    _geom_torsion
    _geom_torsion_publ_flag
    C6 N1 C7 O1 . . . . 1.3(4) no
    C7 N1 C6 C1 . . . . 179.4(3) no
    C7 N1 C6 C5 . . . . -1.4(4) no
    C6 N1 C7 C8 . . . . -178.8(2) no
    C18 N3 C14 C15 . . . . -3.8(4) no
    C17 N3 C14 C13 . . . . -1.5(4) no
    C18 N3 C14 C13 . . . . 175.8(3) no
    C17 N3 C14 C15 . . . . 179.0(3) no
    C2 C1 C6 N1 . . . . 178.7(3) no
    C2 C1 C6 C5 . . . . -0.6(5) no
    C6 C1 C2 C3 . . . . 0.4(5) no
    C1 C2 C3 C4 . . . . 0.3(5) no
    C2 C3 C4 C5 . . . . -0.8(5) no
    C3 C4 C5 C6 . . . . 0.7(5) no
    C4 C5 C6 N1 . . . . -179.1(3) no
    C4 C5 C6 C1 . . . . 0.0(4) no
    N1 C7 C8 C10 . . . . -175.5(2) no
    O1 C7 C8 C9 . . . . -175.1(2) no
    O1 C7 C8 C10 . . . . 4.5(4) no
    N1 C7 C8 C9 . . . . 5.0(3) no
    C9 C8 C10 C11 . . . . 2.3(5) no
    C7 C8 C10 C11 . . . . -177.2(3) no
    C8 C10 C11 C12 . . . . 5.6(5) no
    C8 C10 C11 C16 . . . . -175.5(3) no
    C10 C11 C12 C13 . . . . -179.9(3) no
    C16 C11 C12 C13 . . . . 1.3(4) no
    C10 C11 C16 C15 . . . . -179.8(2) no
    C12 C11 C16 C15 . . . . -0.8(4) no
    C11 C12 C13 C14 . . . . -0.1(4) no
    C12 C13 C14 N3 . . . . 178.9(3) no
    C12 C13 C14 C15 . . . . -1.6(4) no
    N3 C14 C15 C16 . . . . -178.5(3) no
    C13 C14 C15 C16 . . . . 2.0(4) no
    C14 C15 C16 C11 . . . . -0.8(4) no
loop_
    _geom_hbond_atom_site_label_D
    _geom_hbond_atom_site_label_H
    _geom_hbond_atom_site_label_A
    _geom_hbond_site_symmetry_A
    _geom_hbond_distance_DH
    _geom_hbond_distance_HA
    _geom_hbond_distance_DA
    _geom_hbond_angle_DHA
    _geom_hbond_publ_flag
    C5 H5 O1 . 0.93 2.30 2.892(4) 121 yes
    C12 H12 N2 . 0.93 2.61 3.445(4) 149 yes
    N1 H1A N2 3_556 0.86 2.50 3.245(3) 146 yes
    C1 H1 N2 3_556 0.93 2.58 3.338(4) 139 yes
    C18 H18A O1 3_655 0.96 2.49 3.439(4) 169 yes
    C3 H3 Cg1 4_555 0.93 2.66 3.514(3) 152 yes
