# Supplementary material for: (E)-2-Cyano-3-[4-(dimethyl­amino)phen­yl]-N-phenyl­prop-2-enamide
Source: Acta Crystallogr Sect E Struct Rep Online. 2009 May 14;65(Pt 6):o1303. doi: 10.1107/S1600536809017681 (PMC2969614; doi:10.1107/S1600536809017681)
Supplement: Supplementary file 2 [file e-65-o1303-Isup2.hkl]

#
# h,k,l, Fc-squared, Fo-squared, sigma(Fo-squared) and status flag
#
data_I
_shelx_title ' SA25 in P2(1)/c'
_shelx_refln_list_code          4
_shelx_F_calc_maximum      171.79
_exptl_crystal_F_000       616.00
_reflns_d_resolution_high  0.7707
 
loop_
 _symmetry_equiv_pos_as_xyz
 'x, y, z'
 '-x, y+1/2, -z+1/2'
 '-x, -y, -z'
 'x, -y-1/2, z-1/2'
 
_cell_length_a    12.0639
_cell_length_b    19.9826
_cell_length_c     6.3960
_cell_angle_alpha  90.000
_cell_angle_beta   94.870
_cell_angle_gamma  90.000
 
_shelx_F_squared_multiplier     1.000
 
loop_
 _refln_index_h
 _refln_index_k
 _refln_index_l
 _refln_F_squared_calc
 _refln_F_squared_meas
 _refln_F_squared_sigma
 _refln_observed_status
   2   0   0    29511.71    29754.47    489.20 o
   3   0   0      562.06      551.93     12.14 o
   4   0   0       81.45       74.00      6.35 o
   5   0   0      547.98      521.53     14.89 o
   6   0   0       19.50       35.61      6.41 o
   7   0   0        0.21       -1.78      5.77 o
   8   0   0      749.43      732.13     28.37 o
   9   0   0       95.92       28.42     26.65 o
  10   0   0     1143.70     1004.25     77.77 o
  11   0   0      419.28      502.23     28.30 o
  12   0   0      150.07      125.04     19.43 o
  13   0   0        0.28      -10.27     14.65 o
  14   0   0        4.72      -28.58     30.29 o
  15   0   0        1.81       17.51     37.12 o
   1   1   0      101.94       53.64     20.00 o
   2   1   0     5093.33     4731.09     51.65 o
   3   1   0       89.88       83.69      4.18 o
   4   1   0     1116.21     1026.70     14.32 o
   5   1   0      103.09       92.21      5.05 o
   6   1   0        0.62       -2.43      4.33 o
   7   1   0       74.56       78.95      7.26 o
   8   1   0        7.37        1.32      4.19 o
   9   1   0       47.41       18.69      5.32 o
  10   1   0      360.66      371.39     19.23 o
  11   1   0       45.72       26.94      9.63 o
  12   1   0      120.70       95.53     12.72 o
  13   1   0       14.74       12.54     10.98 o
  14   1   0        1.45        0.34     25.94 o
  15   1   0        3.18       -3.60     23.43 o
   1   2   0       54.70       48.42      3.37 o
   2   2   0      210.18      172.77      4.19 o
   3   2   0      672.40      621.90      9.09 o
   4   2   0        7.65        5.19      2.87 o
   5   2   0       98.80       89.98      4.79 o
   6   2   0        1.01        2.40      3.53 o
   7   2   0        0.04       -5.73      3.71 o
   8   2   0      118.69      122.32      8.01 o
   9   2   0        3.08       -3.08      4.93 o
  10   2   0       28.73       20.47     10.59 o
  11   2   0      154.07      146.91     16.52 o
  12   2   0        9.15        5.42      9.54 o
  13   2   0        2.74       -0.30     10.62 o
  14   2   0       16.82      -16.63     22.15 o
  15   2   0        4.84       19.92     25.09 o
   1   3   0       22.18       21.78      2.15 o
   2   3   0      667.54      557.48      8.38 o
   3   3   0        0.05       -4.02      3.20 o
   4   3   0        0.25       -2.75      3.12 o
   5   3   0      103.14       86.63      4.64 o
   6   3   0      118.87      142.19      8.07 o
   7   3   0      222.35      199.83      8.62 o
   8   3   0        4.34        1.99      4.61 o
   9   3   0      180.40      186.55      9.86 o
  10   3   0      508.46      540.50     21.57 o
  11   3   0       54.69       57.78     12.72 o
  12   3   0      163.45      150.08     15.98 o
  13   3   0       27.02        7.38     15.01 o
  14   3   0        0.10       44.25     33.84 o
  15   3   0       16.39       23.22     40.83 o
   0   4   0     3895.84     3723.45     58.46 o
   1   4   0      790.71      780.63     10.69 o
   2   4   0      845.30      812.75     11.40 o
   3   4   0      301.09      280.43      6.39 o
   4   4   0      180.86      182.37      6.13 o
   5   4   0       64.98       76.12      5.24 o
   6   4   0       59.52       54.11      5.92 o
   7   4   0       56.21       64.94      7.19 o
   8   4   0      228.70      227.18     12.68 o
   9   4   0        2.49       -5.76      6.20 o
  10   4   0      618.49      591.63     24.92 o
  11   4   0       36.50       42.50     23.57 o
  12   4   0       25.62       32.45     13.01 o
  13   4   0        0.12        4.46     15.57 o
  14   4   0       40.70       45.66     35.12 o
  15   4   0        0.23      -12.11     25.06 o
   1   5   0        2.94       -0.90      2.70 o
   2   5   0      916.05      937.80     13.71 o
   3   5   0      307.14      307.90      7.03 o
   4   5   0      166.12      169.18      6.17 o
   5   5   0       29.14       24.65      4.47 o
   6   5   0       64.89       65.15      6.21 o
   7   5   0        9.33       12.05      5.10 o
   8   5   0      113.49      127.62      9.54 o
   9   5   0       93.99      119.89     11.31 o
  10   5   0       99.27      103.20     13.61 o
  11   5   0        0.06       -1.09     10.87 o
  12   5   0        4.07       -2.17     10.93 o
  13   5   0        3.01       -1.12     13.85 o
  14   5   0        0.06        0.28     22.87 o
  15   5   0        4.02      -23.74     51.44 o
   0   6   0     2266.15     2350.77     39.47 o
   1   6   0     1678.47     1664.28     20.85 o
   2   6   0        2.97        1.92      3.20 o
   3   6   0     1603.58     1584.41     22.74 o
   4   6   0       37.26       33.55      4.96 o
   5   6   0     4072.23     4270.24     57.82 o
   6   6   0      142.46      138.92      7.51 o
   7   6   0      367.21      381.95     12.96 o
   8   6   0       16.82       27.19      6.71 o
   9   6   0       50.54       68.48      9.25 o
  10   6   0       84.97       79.10     11.86 o
  11   6   0       62.19       50.99     11.93 o
  12   6   0       20.30       20.81     12.32 o
  13   6   0        4.40       13.21     18.52 o
  14   6   0       56.02       52.55     34.10 o
  15   6   0        7.76       -2.96     27.20 o
   1   7   0        6.28        1.35      3.25 o
   2   7   0       58.78       55.92      4.62 o
   3   7   0        0.96        5.55      4.19 o
   4   7   0        7.53       16.55      4.67 o
   5   7   0      387.83      369.71     11.69 o
   6   7   0      131.55      120.81      7.98 o
   7   7   0      391.37      418.27     22.04 o
   8   7   0       70.94       68.57     10.49 o
   9   7   0       24.09       17.21      7.89 o
  10   7   0        5.90       15.74      9.80 o
  11   7   0        5.26       19.64     10.65 o
  12   7   0        0.03       -1.04     11.17 o
  13   7   0        0.00       17.53     14.54 o
  14   7   0        0.10       -5.61     23.09 o
  15   7   0       13.49       -3.84     40.78 o
   0   8   0      896.48      877.13     20.91 o
   1   8   0     1106.95     1164.21     19.27 o
   2   8   0      787.15      808.99     16.02 o
   3   8   0        2.84        5.69      4.53 o
   4   8   0        0.58        1.22      4.60 o
   5   8   0      377.52      347.17     11.67 o
   6   8   0       59.42       54.42     10.72 o
   7   8   0       10.91       18.14      6.35 o
   8   8   0       44.57       35.46      7.29 o
   9   8   0      102.10      116.54     14.62 o
  10   8   0      152.15      157.26     14.56 o
  11   8   0       55.45       35.74     11.88 o
  12   8   0       13.50      -14.21     12.27 o
  13   8   0        5.98        6.69     18.02 o
  14   8   0       26.57       62.21     56.97 o
   1   9   0       10.03       15.68      5.19 o
   2   9   0      185.50      199.45      9.52 o
   3   9   0       47.43       50.13      6.62 o
   4   9   0      461.53      454.26     14.29 o
   5   9   0      469.89      534.58     25.49 o
   6   9   0        4.30       -4.36      5.79 o
   7   9   0      444.38      495.35     15.66 o
   8   9   0        0.79       -0.42      6.83 o
   9   9   0        0.73       -0.65      8.65 o
  10   9   0       91.22       94.07     12.89 o
  11   9   0        6.47        1.86     10.94 o
  12   9   0        0.09       10.58     13.87 o
  13   9   0        1.49        6.98     22.54 o
  14   9   0        1.99       30.26     26.36 o
   0  10   0     1135.83     1114.37     36.30 o
   1  10   0      152.34      149.65     10.51 o
   2  10   0       10.50        3.74      5.44 o
   3  10   0      447.11      467.44     14.65 o
   4  10   0        5.78       -3.78      5.34 o
   5  10   0     1443.59     1458.09     30.98 o
   6  10   0        8.09        0.98      7.39 o
   7  10   0       80.21       79.46      8.52 o
   8  10   0        6.24      -10.24      7.37 o
   9  10   0       15.16       15.16     12.03 o
  10  10   0       30.72       20.82     10.82 o
  11  10   0       28.27       51.86     13.25 o
  12  10   0        0.32        2.60     13.96 o
  13  10   0       32.44       28.02     52.63 o
  14  10   0        0.70      -16.81     23.46 o
   1  11   0       24.06       21.39      6.25 o
   2  11   0      324.58      322.27     12.37 o
   3  11   0      236.05      254.52     11.48 o
   4  11   0       73.35       97.56      9.86 o
   5  11   0       25.65       25.03      8.52 o
   6  11   0        0.02       -1.31      5.85 o
   7  11   0        2.82       -0.66      6.88 o
   8  11   0       35.13       24.43      8.57 o
   9  11   0       15.46       14.67     10.11 o
  10  11   0       39.58       57.26     13.12 o
  11  11   0       15.61        6.02     11.71 o
  12  11   0        0.99       -1.27     14.08 o
  13  11   0        4.70      -12.22     22.57 o
  14  11   0        0.04        2.33     27.10 o
   0  12   0      265.88      286.08     16.88 o
   1  12   0       16.95       17.43      6.22 o
   2  12   0       30.92       26.53      6.73 o
   3  12   0       47.60       50.66      7.50 o
   4  12   0       49.82       58.58      7.69 o
   5  12   0       17.89       18.21      7.08 o
   6  12   0        0.32        0.58      7.01 o
   7  12   0        2.38       -2.39      7.33 o
   8  12   0       33.83       37.65     10.54 o
   9  12   0        3.17        9.59     10.42 o
  10  12   0       14.10        4.29     13.93 o
  11  12   0        0.41        3.17     13.67 o
  12  12   0        2.99       -3.58     17.93 o
  13  12   0        5.08       14.16     24.55 o
   1  13   0       28.32       35.19      7.27 o
   2  13   0       13.52       20.07      6.56 o
   3  13   0        0.53       -3.24      6.01 o
   4  13   0        0.36      -10.15      6.06 o
   5  13   0        2.58       11.91      7.23 o
   6  13   0        3.98       -5.34      7.14 o
   7  13   0       13.07       22.27      8.38 o
   8  13   0        7.00        5.58      9.57 o
   9  13   0       34.30       11.73     10.88 o
  10  13   0       14.78        0.78     11.24 o
  11  13   0       18.06       12.13     14.51 o
  12  13   0        9.49       27.36     19.99 o
  13  13   0        9.28       -2.08     24.85 o
   0  14   0      362.12      331.33     19.91 o
   1  14   0        0.01       10.89      6.73 o
   2  14   0        1.83       -3.47      6.18 o
   3  14   0       22.43       15.69      7.13 o
   4  14   0       31.74       20.62      7.69 o
   5  14   0        0.28       -6.36      7.14 o
   6  14   0        6.51        6.67      8.08 o
   7  14   0        1.25        6.18      9.70 o
   8  14   0       12.92        1.43     18.58 o
   9  14   0        9.53        7.86     11.13 o
  10  14   0        0.03       -3.39     13.18 o
  11  14   0        0.01       26.00     19.17 o
  12  14   0        9.98       10.71     20.80 o
  13  14   0        1.18        5.41     29.21 o
   1  15   0      257.82      274.58     14.25 o
   2  15   0       36.52       36.52      7.88 o
   3  15   0        2.52        1.76      7.23 o
   4  15   0       30.43       30.31      8.40 o
   5  15   0        2.11        2.98      7.74 o
   6  15   0        9.37       14.31      9.48 o
   7  15   0        5.69        3.99     10.39 o
   8  15   0        1.44       -3.07     10.30 o
   9  15   0        0.09       19.43     11.72 o
  10  15   0       11.20        0.27     14.28 o
  11  15   0        0.38        6.72     18.54 o
  12  15   0       10.73       13.31     28.78 o
   0  16   0     1425.01     1440.71     47.41 o
   1  16   0        0.77       11.10      7.63 o
   2  16   0      109.62       92.09     10.27 o
   3  16   0        1.92        4.72      7.76 o
   4  16   0        0.33        6.11      8.23 o
   5  16   0        4.48       13.42      8.52 o
   6  16   0        3.27       -5.47      9.59 o
   7  16   0        8.68       25.87     11.46 o
   8  16   0       12.72       21.06     11.84 o
   9  16   0        0.71       -0.59     13.84 o
  10  16   0       35.43       45.19     19.05 o
  11  16   0       16.80       24.77     19.96 o
  12  16   0        7.83       24.37     26.29 o
   1  17   0      211.39      203.27     15.39 o
   2  17   0       50.82       49.92      9.74 o
   3  17   0       67.48       69.69     10.30 o
   4  17   0        3.32       11.95      8.85 o
   5  17   0        1.14       13.10     10.50 o
   6  17   0        3.76       13.59     10.57 o
   7  17   0       11.46       28.50     11.75 o
   8  17   0        3.93       -4.78     11.93 o
   9  17   0        2.31      -15.77     14.28 o
  10  17   0        8.38      -15.52     17.10 o
  11  17   0       10.56       13.08     20.72 o
   0  18   0       29.80        4.47     15.69 o
   1  18   0        0.28       -2.04      8.28 o
   2  18   0        0.16       -7.79      8.07 o
   3  18   0       22.62       21.69     13.00 o
   4  18   0        0.02       -7.75      8.62 o
   5  18   0       45.82       40.90     12.17 o
   6  18   0        3.84       -2.74     10.80 o
   7  18   0       24.98       12.43     12.50 o
   8  18   0        0.39      -11.62     13.99 o
   9  18   0        7.07       10.35     18.04 o
  10  18   0        0.02      -20.59     19.24 o
  11  18   0       28.81       31.11     28.00 o
   1  19   0        1.66        3.56      9.27 o
   2  19   0       75.69       76.43     11.63 o
   3  19   0        2.31       22.38     11.06 o
   4  19   0       12.67       13.82     11.04 o
   5  19   0        6.31       11.21     13.05 o
   6  19   0        0.05       11.22     12.40 o
   7  19   0       54.17       43.02     15.97 o
   8  19   0        0.19       -0.08     17.29 o
   9  19   0       36.64       54.58     20.22 o
  10  19   0        7.53       -5.99     21.09 o
   0  20   0       12.38       23.88     19.06 o
   1  20   0        0.88       14.63      9.69 o
   2  20   0        0.07       14.30     11.20 o
   3  20   0       12.54       35.63     12.33 o
   4  20   0        1.56       17.43     12.55 o
   5  20   0       32.37       30.28     13.19 o
   6  20   0       23.82       60.77     19.34 o
   7  20   0       16.24       26.42     18.03 o
   8  20   0        3.96       -7.77     18.05 o
   9  20   0        0.03       38.68     36.85 o
   1  21   0        0.08       21.29     14.05 o
   2  21   0        2.45        3.49     13.22 o
   3  21   0       20.12       19.13     15.48 o
   4  21   0       18.34       27.27     15.25 o
   5  21   0        0.21        6.43     17.26 o
   6  21   0       42.92       48.41     27.21 o
   7  21   0        0.18       19.38     20.05 o
   8  21   0       26.77       51.78     22.48 o
   9  21   0        8.44        0.59     20.68 o
   0  22   0        7.91        6.19     19.66 o
   1  22   0        7.76       10.44     14.60 o
   2  22   0        2.93       18.09     14.73 o
   3  22   0       28.44       30.47     18.52 o
   4  22   0        4.27       25.91     18.06 o
   5  22   0      103.08      129.13     28.69 o
   6  22   0       27.78       19.35     20.94 o
   7  22   0        2.88       -8.56     20.12 o
   8  22   0        4.39       -9.16     20.56 o
   1  23   0        6.93        6.50     15.65 o
   2  23   0        8.66       -1.99     15.42 o
   3  23   0        3.67       -2.48     18.76 o
   4  23   0       22.41       25.92     19.32 o
   5  23   0       18.69       43.58     21.56 o
   6  23   0       47.54       76.38     23.96 o
   7  23   0       30.04        1.53     21.83 o
   0  24   0        0.03        7.37     33.81 o
   1  24   0        4.65       -5.29     18.32 o
   2  24   0        1.45      -26.53     23.17 o
   3  24   0        0.10       -7.47     20.36 o
   4  24   0       22.89       72.68     23.12 o
   5  24   0        2.48       38.07     21.90 o
   1  25   0        3.76       37.07     47.44 o
   2  25   0       23.26       -6.18     26.56 o
   3  25   0       23.17       64.15     29.07 o
   4  25   0       81.26       97.18     31.58 o
 -15   1   1       29.89      -11.88     23.99 o
 -14   1   1        2.94       10.50     16.38 o
 -13   1   1       52.50       56.25     16.51 o
 -12   1   1        4.22        3.27     10.96 o
 -11   1   1      334.47      351.93     17.09 o
 -10   1   1      431.33      420.29     15.61 o
  -9   1   1     1182.44     1097.42     23.40 o
  -8   1   1       50.59       44.25      6.04 o
  -7   1   1       38.16       37.94      5.50 o
  -6   1   1      563.14      612.59     14.16 o
  -5   1   1        5.80        1.20      3.38 o
  -4   1   1     2045.79     2075.15     23.64 o
  -3   1   1       12.97        7.52      2.51 o
  -2   1   1      978.42      933.13     11.06 o
  -1   1   1      104.64       97.14      2.26 o
   0   1   1        5.92        0.17      1.80 o
   1   1   1      389.61      378.31      7.34 o
   2   1   1        4.11        4.98      2.10 o
   3   1   1      691.05      661.98     10.31 o
   4   1   1     2423.65     2496.44     33.80 o
   5   1   1       92.04      103.87      5.27 o
   6   1   1      273.24      314.46      8.84 o
   7   1   1       46.81       44.96      4.85 o
   8   1   1      526.70      497.87     13.30 o
   9   1   1       44.98       48.97      7.78 o
  10   1   1        0.00       10.79     10.74 o
  11   1   1        1.63       -7.57     10.76 o
  12   1   1       42.97       21.45     14.65 o
  13   1   1       39.08       27.01     17.98 o
  14   1   1        1.28       10.13     14.84 o
  15   1   1       23.20        7.32     25.54 o
 -15   2   1        0.21      -27.43     23.93 o
 -14   2   1        1.16       -9.04     16.26 o
 -13   2   1        0.95        6.49     14.37 o
 -12   2   1        8.17       15.57     11.57 o
 -11   2   1      144.08      144.87     12.82 o
 -10   2   1       12.84        7.19      6.65 o
  -9   2   1      211.40      211.84     10.75 o
  -8   2   1       31.80       27.67      6.31 o
  -7   2   1        1.71       -2.06      4.83 o
  -6   2   1      370.14      408.86     13.90 o
  -5   2   1      118.59      116.33      6.01 o
  -4   2   1      991.76     1062.17     13.93 o
  -3   2   1       74.87       66.02      3.34 o
  -2   2   1      993.56     1035.07     12.73 o
  -1   2   1     1559.62     1447.02     15.49 o
   0   2   1      163.78      146.18      3.04 o
   1   2   1      382.22      341.54      5.70 o
   2   2   1      778.80      802.87     11.97 o
   3   2   1        5.78        0.46      2.85 o
   4   2   1     2047.16     2105.80     29.24 o
   5   2   1      200.50      225.47      6.98 o
   6   2   1     1203.33     1309.07     21.32 o
   7   2   1      581.24      554.12     13.10 o
   8   2   1       31.24       33.66      6.42 o
   9   2   1        5.60        6.07      6.35 o
  10   2   1        1.48        3.00      8.56 o
  11   2   1       51.91       73.35     12.51 o
  12   2   1       27.56       12.10     19.40 o
  13   2   1        6.89       11.22     16.17 o
  14   2   1       12.93       27.30     15.61 o
  15   2   1        4.94       60.90     41.79 o
 -15   3   1        8.52       -9.98     33.39 o
 -14   3   1        1.36       13.60     19.24 o
 -13   3   1       52.94       47.87     15.93 o
 -12   3   1        8.61       10.48     10.95 o
 -11   3   1       75.19       77.72     11.31 o
 -10   3   1      334.81      335.88     13.64 o
  -9   3   1      120.83      127.27     12.44 o
  -8   3   1      163.34      169.68      9.71 o
  -7   3   1      128.10      133.00      8.32 o
  -6   3   1      157.38      181.33      9.58 o
  -5   3   1      434.36      353.24      8.93 o
  -4   3   1     1339.65     1329.71     18.85 o
  -3   3   1      130.96      141.64      5.17 o
  -2   3   1      104.55      103.39      4.68 o
  -1   3   1       98.53       91.22      3.37 o
   0   3   1      647.18      617.63      9.10 o
   1   3   1     7311.65     7016.65     82.89 o
   2   3   1      184.41      185.68      5.41 o
   3   3   1       28.19       29.82      3.33 o
   4   3   1     1295.13     1374.07     21.82 o
   5   3   1      281.58      258.83      7.68 o
   6   3   1      532.40      605.33     12.84 o
   7   3   1      232.12      242.70      8.69 o
   8   3   1      259.12      273.61     10.41 o
   9   3   1        1.64        8.20      6.46 o
  10   3   1      210.19      203.04     14.27 o
  11   3   1       38.10       49.09     11.48 o
  12   3   1       75.72       24.20     15.77 o
  13   3   1        2.84       -3.44     18.45 o
  14   3   1        0.10       12.73     20.59 o
  15   3   1       19.78       47.43     39.31 o
 -15   4   1        0.29       27.02     26.31 o
 -14   4   1        9.93       -6.36     22.79 o
 -13   4   1        1.18       14.34     16.33 o
 -12   4   1        0.82        7.93     12.88 o
 -11   4   1       28.58       23.40     10.49 o
 -10   4   1        1.77        9.13      7.67 o
  -9   4   1      216.59      212.06     11.98 o
  -8   4   1      140.06      151.28     13.42 o
  -7   4   1        0.19       -7.53      5.13 o
  -6   4   1      360.24      429.55     13.67 o
  -5   4   1      310.14      345.17     10.65 o
  -4   4   1       96.44      108.00      5.09 o
  -3   4   1      330.38      334.46      6.88 o
  -2   4   1      841.54      877.17     12.92 o
  -1   4   1    24027.96    24456.57    259.75 o
   0   4   1     1569.17     1440.39     18.13 o
   1   4   1    28192.38    28058.81    326.17 o
   2   4   1     4361.67     4201.05     51.20 o
   3   4   1       92.34       97.02      4.66 o
   4   4   1       63.02       62.95      4.52 o
   5   4   1       45.13       60.59      4.59 o
   6   4   1      262.84      275.52      8.55 o
   7   4   1        7.73        8.71      4.79 o
   8   4   1        0.71        5.98      5.83 o
   9   4   1      700.38      668.01     21.49 o
  10   4   1       61.55       41.06     12.00 o
  11   4   1      312.25      280.15     19.24 o
  12   4   1       71.47       60.83     20.28 o
  13   4   1        5.69       11.39     19.40 o
  14   4   1        0.95       -9.86     16.79 o
  15   4   1        2.18      -10.89     26.37 o
 -15   5   1        5.28       21.85     26.70 o
 -14   5   1       13.92       13.70     17.38 o
 -13   5   1        5.99       17.55     14.97 o
 -12   5   1       32.41       17.13     23.63 o
 -11   5   1      452.96      479.34     24.56 o
 -10   5   1      167.45      183.04     12.98 o
  -9   5   1      308.36      319.37     15.14 o
  -8   5   1        0.69        4.87      6.07 o
  -7   5   1        6.97        2.35      5.22 o
  -6   5   1     1791.69     1968.26     34.80 o
  -5   5   1      159.04      162.80      8.08 o
  -4   5   1      653.15      722.77     13.81 o
  -3   5   1      394.09      366.04      8.23 o
  -2   5   1      172.62      177.05      5.25 o
  -1   5   1    24246.09    25038.53    278.28 o
   0   5   1     2295.67     2194.66     26.86 o
   1   5   1    19929.88    20007.28    233.85 o
   2   5   1      164.13      154.55      5.26 o
   3   5   1      549.25      599.40     11.39 o
   4   5   1      181.21      214.91      6.97 o
   5   5   1      588.13      607.06     11.90 o
   6   5   1      107.50      105.75      5.88 o
   7   5   1      178.21      153.96      7.62 o
   8   5   1       10.18        8.05      5.37 o
   9   5   1        1.20       10.79      8.71 o
  10   5   1      198.22      244.86     15.61 o
  11   5   1        2.04        3.26     13.45 o
  12   5   1        2.96       -9.93     14.32 o
  13   5   1        8.71       16.15     16.60 o
  14   5   1       14.44        0.89     17.71 o
  15   5   1        0.04       19.51     26.78 o
 -15   6   1        3.48       -2.61     25.80 o
 -14   6   1        3.83        9.06     29.98 o
 -13   6   1        6.64        6.26     15.85 o
 -12   6   1        9.64       -1.76     17.57 o
 -11   6   1      216.07      175.03     15.88 o
 -10   6   1        2.93        2.60      8.15 o
  -9   6   1       11.96        9.88      7.70 o
  -8   6   1       14.30        1.74      6.58 o
  -7   6   1       46.68       40.79      7.50 o
  -6   6   1      162.97      169.38      9.81 o
  -5   6   1        1.60        6.90      6.99 o
  -4   6   1      879.69      918.02     20.23 o
  -3   6   1     1675.02     1751.86     24.85 o
  -2   6   1       54.60       51.11      6.11 o
  -1   6   1     6622.98     6391.03     73.75 o
   0   6   1      162.92      159.49      5.50 o
   1   6   1       73.10       88.15      4.58 o
   2   6   1       49.60       42.97      4.17 o
   3   6   1       32.21       28.47      4.79 o
   4   6   1      104.53      113.98      7.67 o
   5   6   1       11.85       24.01      4.39 o
   6   6   1      109.27      112.07      6.50 o
   7   6   1       22.06       23.00      5.15 o
   8   6   1       51.47       52.74      6.93 o
   9   6   1       12.77        2.87     10.88 o
  10   6   1       26.72       20.66     11.01 o
  11   6   1        2.77       16.29     14.68 o
  12   6   1        1.13       -6.09     13.90 o
  13   6   1        2.33       -5.66     15.75 o
  14   6   1        1.05       44.35     19.61 o
 -15   7   1        7.32       24.21     27.51 o
 -14   7   1        2.55      -11.12     19.16 o
 -13   7   1        7.91       -1.57     15.31 o
 -12   7   1       29.43        5.31     13.90 o
 -11   7   1      260.59      289.27     18.77 o
 -10   7   1       99.88      112.62     11.78 o
  -9   7   1       11.96       -2.17      7.28 o
  -8   7   1       87.98       77.12      9.19 o
  -7   7   1       38.47       38.90      7.50 o
  -6   7   1       59.31       77.35      7.87 o
  -5   7   1        0.20       -6.24      5.10 o
  -4   7   1      199.36      218.94      8.94 o
  -3   7   1      134.36      117.51      6.46 o
  -2   7   1      109.72       99.56      5.69 o
  -1   7   1      443.23      407.93      9.70 o
   0   7   1      113.98       96.09      5.22 o
   1   7   1      188.56      209.90      7.33 o
   2   7   1      204.76      191.04      7.14 o
   3   7   1       95.17      111.12      6.79 o
   4   7   1      148.47      156.19      6.71 o
   5   7   1        0.50        9.19      4.51 o
   6   7   1      234.50      248.38      9.85 o
   7   7   1        0.02       -0.05      4.84 o
   8   7   1        6.87        4.35      5.83 o
   9   7   1      460.31      491.30     20.01 o
  10   7   1        1.32        0.21      9.12 o
  11   7   1      154.87      147.33     16.65 o
  12   7   1       62.27       56.05     17.39 o
  13   7   1        0.85       10.06     16.99 o
  14   7   1       19.74       34.13     19.84 o
 -14   8   1        3.12        5.25     19.84 o
 -13   8   1        0.19      -23.37     14.54 o
 -12   8   1        6.33        8.70     16.52 o
 -11   8   1        0.15       11.03     11.11 o
 -10   8   1        0.81       -6.25      8.34 o
  -9   8   1       39.18       24.81      8.87 o
  -8   8   1       83.21       88.57      9.72 o
  -7   8   1        0.48       -0.09      5.94 o
  -6   8   1       12.98        4.37      5.81 o
  -5   8   1       11.88       10.74      6.39 o
  -4   8   1       52.79       54.56      6.86 o
  -3   8   1      352.53      363.51     12.54 o
  -2   8   1      141.80      111.65      6.44 o
  -1   8   1      178.01      177.01      7.08 o
   0   8   1       38.56       43.88      4.70 o
   1   8   1     1055.06     1021.96     17.35 o
   2   8   1      125.84      124.22      7.82 o
   3   8   1       45.05       45.50      5.40 o
   4   8   1       32.86       22.73      6.77 o
   5   8   1       17.86       17.88      5.09 o
   6   8   1        0.09       -5.76      4.95 o
   7   8   1        0.75       -4.80      5.17 o
   8   8   1      123.86      118.65     10.45 o
   9   8   1      100.91      137.51     13.61 o
  10   8   1       29.98       33.79     10.61 o
  11   8   1      118.13      175.11     27.26 o
  12   8   1        0.02       -0.27     14.76 o
  13   8   1        9.19       20.73     17.81 o
  14   8   1        2.07       16.70     19.90 o
 -14   9   1        2.63       -4.86     20.13 o
 -13   9   1        5.13        0.36     19.55 o
 -12   9   1       11.93        8.85     14.62 o
 -11   9   1       26.40       28.17     12.25 o
 -10   9   1        9.65       15.16     10.27 o
  -9   9   1       39.64       35.93      9.04 o
  -8   9   1       31.44       42.06      8.70 o
  -7   9   1       19.43       28.15      7.51 o
  -6   9   1        2.72        7.31      7.43 o
  -5   9   1        0.31       -5.43      5.77 o
  -4   9   1      281.66      264.71     11.26 o
  -3   9   1       38.86       37.52      6.54 o
  -2   9   1       20.10       13.85      5.01 o
  -1   9   1       49.57       64.21      5.69 o
   0   9   1       29.05       19.88      4.77 o
   1   9   1       80.90       69.76      5.46 o
   2   9   1       29.02       38.33     10.52 o
   3   9   1        0.84        0.30      4.08 o
   4   9   1      265.68      274.14     10.44 o
   5   9   1       78.89       90.21      6.87 o
   6   9   1        1.74        2.62      5.36 o
   7   9   1        2.05       -2.87      5.51 o
   8   9   1       28.22       17.49      8.69 o
   9   9   1      347.69      347.95     19.81 o
  10   9   1        4.43        5.63     11.31 o
  11   9   1       67.39       50.90     14.50 o
  12   9   1        8.06       -0.30     23.28 o
  13   9   1       11.05       19.10     17.42 o
  14   9   1        2.14      -11.85     23.74 o
 -14  10   1        1.86        8.06     21.22 o
 -13  10   1       21.96        5.06     19.32 o
 -12  10   1        5.92        8.19     15.04 o
 -11  10   1       77.51       73.82     23.01 o
 -10  10   1        8.18       27.31     11.16 o
  -9  10   1        0.20        6.83      8.57 o
  -8  10   1       12.91       19.28      8.12 o
  -7  10   1       32.38       30.82      8.79 o
  -6  10   1      241.54      287.77     13.17 o
  -5  10   1      229.32      231.22     11.49 o
  -4  10   1      209.94      213.20     10.80 o
  -3  10   1      121.63      117.26      8.44 o
  -2  10   1       35.52       33.02      6.13 o
  -1  10   1      742.85      713.18     15.60 o
   0  10   1      327.54      358.97     10.69 o
   1  10   1        1.29        3.06      4.48 o
   2  10   1       83.63       92.74      6.50 o
   3  10   1       26.05       21.14      5.56 o
   4  10   1      275.39      279.34     15.14 o
   5  10   1       88.89       96.62      8.09 o
   6  10   1      120.37      118.22     12.35 o
   7  10   1        7.51        4.59      6.42 o
   8  10   1       21.86        2.07      8.42 o
   9  10   1       26.48       13.95     10.00 o
  10  10   1        5.34       -4.93     11.34 o
  11  10   1       30.55       32.85     13.71 o
  12  10   1        4.69       29.33     19.28 o
  13  10   1        6.13       15.72     27.23 o
  14  10   1        7.85       54.41     25.74 o
 -14  11   1        4.46       11.17     21.77 o
 -13  11   1        0.24       15.48     20.16 o
 -12  11   1        0.35       22.83     15.45 o
 -11  11   1       20.87       11.52     14.13 o
 -10  11   1        4.85       11.64     15.96 o
  -9  11   1       14.30       -0.78      8.47 o
  -8  11   1       34.73       21.61      8.76 o
  -7  11   1       48.60       59.80      9.25 o
  -6  11   1      215.97      201.55     12.89 o
  -5  11   1        1.72       -8.76      6.00 o
  -4  11   1      602.85      580.79     17.63 o
  -3  11   1       22.20       20.50      6.51 o
  -2  11   1      221.19      234.75     11.53 o
  -1  11   1      706.02      837.45     19.95 o
   0  11   1      978.02      968.16     19.32 o
   1  11   1      616.18      656.78     16.69 o
   2  11   1       87.82       81.63      6.72 o
   3  11   1       23.01       10.99      5.41 o
   4  11   1      140.47      142.64      8.46 o
   5  11   1       27.83       17.06      5.87 o
   6  11   1       14.16        3.28      6.27 o
   7  11   1        3.07        3.38      7.18 o
   8  11   1        4.11        3.32     10.31 o
   9  11   1       34.64       52.06     11.78 o
  10  11   1       65.61       72.35     15.38 o
  11  11   1        1.81      -14.73     14.25 o
  12  11   1       12.79        9.46     20.23 o
  13  11   1        7.57      -18.99     17.32 o
 -13  12   1       10.09        3.30     22.29 o
 -12  12   1        0.03       -0.75     15.65 o
 -11  12   1       18.14       -5.14     14.10 o
 -10  12   1        5.45        7.45     11.06 o
  -9  12   1       27.65       31.22     13.06 o
  -8  12   1        1.21        4.12      8.34 o
  -7  12   1        0.88       10.11      7.51 o
  -6  12   1      271.51      264.95     13.80 o
  -5  12   1        0.02       -4.09      6.52 o
  -4  12   1      115.10      122.37     12.31 o
  -3  12   1       18.44       14.38      7.11 o
  -2  12   1       17.55        4.72      6.06 o
  -1  12   1      487.30      476.10     19.31 o
   0  12   1      757.04      730.37     19.29 o
   1  12   1      521.44      528.83     16.44 o
   2  12   1      340.94      347.99     18.07 o
   3  12   1       13.53       17.54      8.84 o
   4  12   1       29.09       26.65      7.04 o
   5  12   1       16.13       18.63      6.95 o
   6  12   1        4.53        8.31      7.12 o
   7  12   1       17.31        4.36      8.47 o
   8  12   1       54.74       68.00     11.54 o
   9  12   1       75.54       71.00     14.70 o
  10  12   1       13.09        2.12     12.70 o
  11  12   1       30.72       17.01     15.87 o
  12  12   1        4.87      -10.70     16.74 o
  13  12   1        4.27      -15.97     18.50 o
 -13  13   1        2.77       -4.92     20.03 o
 -12  13   1        1.46       -5.44     18.54 o
 -11  13   1       19.01       10.35     15.67 o
 -10  13   1       98.23       87.27     16.51 o
  -9  13   1       31.17       44.91     12.44 o
  -8  13   1        0.27        4.66      8.74 o
  -7  13   1       10.33       10.56     10.74 o
  -6  13   1      164.46      183.78     12.54 o
  -5  13   1       25.69       20.12      7.79 o
  -4  13   1       47.86       36.73     11.29 o
  -3  13   1       33.03       45.89      7.78 o
  -2  13   1      113.87      127.76      9.85 o
  -1  13   1       20.25       42.76      7.49 o
   0  13   1      143.66      121.58     10.78 o
   1  13   1       29.53       31.79     10.79 o
   2  13   1       28.45       30.75      7.09 o
   3  13   1      122.39      120.35      9.70 o
   4  13   1        5.84       12.12      7.01 o
   5  13   1        5.73        5.18      7.17 o
   6  13   1        9.90       21.97      7.76 o
   7  13   1        4.83        2.17     11.17 o
   8  13   1       11.91       23.87     12.69 o
   9  13   1        5.42        4.26     14.28 o
  10  13   1       71.59       76.59     16.42 o
  11  13   1        0.68      -11.00     15.70 o
  12  13   1       29.95       41.15     19.09 o
  13  13   1        3.65        5.56     24.78 o
 -13  14   1        0.12       25.61     22.14 o
 -12  14   1        4.26        4.19     19.51 o
 -11  14   1        0.21        2.80     15.34 o
 -10  14   1        6.76       17.37     14.53 o
  -9  14   1       15.71        3.07     12.42 o
  -8  14   1       39.31       44.07     10.98 o
  -7  14   1       31.99       31.50      9.47 o
  -6  14   1        0.55       10.56      8.19 o
  -5  14   1        6.48        3.41      7.42 o
  -4  14   1      182.89      206.59     12.50 o
  -3  14   1       27.84       22.34      7.44 o
  -2  14   1       99.35       98.34      9.48 o
  -1  14   1      110.26      114.88      9.66 o
   0  14   1        6.78       -5.08      6.58 o
   1  14   1        6.91       22.88      7.27 o
   2  14   1       40.73       46.28      7.99 o
   3  14   1      132.64      156.64     10.92 o
   4  14   1      284.43      277.31     17.38 o
   5  14   1        0.26        6.96      7.66 o
   6  14   1      396.74      413.62     19.05 o
   7  14   1       46.65       29.48     10.43 o
   8  14   1      164.66      203.14     25.88 o
   9  14   1        1.79       22.79     12.80 o
  10  14   1        0.70       23.15     14.38 o
  11  14   1        4.52       29.69     18.56 o
  12  14   1       13.40       -4.07     17.67 o
 -12  15   1        0.00      -36.93     18.47 o
 -11  15   1       17.22       33.94     25.75 o
 -10  15   1       54.88       46.95     17.80 o
  -9  15   1       41.71       28.41     14.76 o
  -8  15   1        4.32       13.08     10.81 o
  -7  15   1        0.82       -3.01      9.03 o
  -6  15   1       12.56        5.88      8.71 o
  -5  15   1        1.51       -1.51      9.53 o
  -4  15   1        2.69        3.85      7.51 o
  -3  15   1        0.00        0.07      7.42 o
  -2  15   1        0.88       -2.98      6.94 o
  -1  15   1        2.25        9.10      7.13 o
   0  15   1        7.85        4.54      6.94 o
   1  15   1        8.63        5.23      6.95 o
   2  15   1       23.61       21.77      7.76 o
   3  15   1        8.75        0.35      7.16 o
   4  15   1       40.66       47.72      8.93 o
   5  15   1        0.07        1.91      9.07 o
   6  15   1        6.75       11.69      9.89 o
   7  15   1       40.21       31.39     11.51 o
   8  15   1       36.97       42.93     13.97 o
   9  15   1        4.53       -2.24     12.73 o
  10  15   1        5.58       18.90     22.47 o
  11  15   1        0.27        4.23     16.94 o
  12  15   1        6.79      -15.99     23.51 o
 -12  16   1        2.03       28.14     22.10 o
 -11  16   1        0.38      -21.67     19.12 o
 -10  16   1       18.10       31.29     16.37 o
  -9  16   1        5.32        5.82     14.55 o
  -8  16   1        2.75       26.28     15.87 o
  -7  16   1        6.56        8.39      9.70 o
  -6  16   1       85.79      107.39     12.11 o
  -5  16   1        7.17       10.43      9.47 o
  -4  16   1        7.31       10.17      8.34 o
  -3  16   1        0.20        4.58      7.69 o
  -2  16   1        3.61        8.97      7.72 o
  -1  16   1       57.70       60.22     11.75 o
   0  16   1       61.90       59.69      9.38 o
   1  16   1        1.68        6.12      7.78 o
   2  16   1       17.23       21.08      8.06 o
   3  16   1       15.77       22.78     11.37 o
   4  16   1      183.95      180.96     14.21 o
   5  16   1       17.51       14.64      9.97 o
   6  16   1       29.06       33.44     14.16 o
   7  16   1       77.81       61.40     14.50 o
   8  16   1       23.48        1.54     13.10 o
   9  16   1       11.16        7.87     14.03 o
  10  16   1       10.36        5.74     22.12 o
  11  16   1        0.15       -5.48     17.76 o
 -11  17   1        1.57       -0.12     21.17 o
 -10  17   1        0.38       12.28     19.52 o
  -9  17   1       43.68       35.05     16.47 o
  -8  17   1        0.21       12.91     13.78 o
  -7  17   1       25.56       20.32     13.49 o
  -6  17   1       28.67       10.26     10.18 o
  -5  17   1       35.04       19.31      9.76 o
  -4  17   1       52.02       71.23     14.49 o
  -3  17   1        9.32       -2.83      8.03 o
  -2  17   1       17.98       19.97      8.82 o
  -1  17   1        0.23       -8.47      7.23 o
   0  17   1        1.10       -4.45      7.77 o
   1  17   1       10.21       22.05      8.72 o
   2  17   1        0.20       -6.50      7.76 o
   3  17   1      120.09       94.96     12.62 o
   4  17   1      103.45      136.66     14.15 o
   5  17   1      125.19      137.08     20.67 o
   6  17   1        6.82        1.06     11.71 o
   7  17   1       97.84      114.17     17.33 o
   8  17   1        0.02        3.91     13.52 o
   9  17   1        5.71       -6.48     14.32 o
  10  17   1        0.04      -11.00     17.37 o
  11  17   1        1.01      -18.16     23.37 o
 -11  18   1        3.34       -6.20     21.60 o
 -10  18   1        6.42        9.51     19.67 o
  -9  18   1        0.64       28.17     17.30 o
  -8  18   1       33.05       15.86     14.63 o
  -7  18   1        1.50       -0.10     13.13 o
  -6  18   1        0.05       -8.49     12.08 o
  -5  18   1       43.24       29.60     11.57 o
  -4  18   1       15.21        7.72      9.44 o
  -3  18   1       24.82       29.94     11.47 o
  -2  18   1        9.53        9.54      8.86 o
  -1  18   1        2.01        4.06      8.49 o
   0  18   1        4.00        7.53      8.94 o
   1  18   1       11.59        9.90      9.76 o
   2  18   1       24.65       33.29     10.84 o
   3  18   1       43.84       38.36     11.43 o
   4  18   1       45.15       37.00     11.89 o
   5  18   1      184.59      233.78     19.80 o
   6  18   1       25.55       17.76     12.97 o
   7  18   1      144.61      157.48     19.04 o
   8  18   1        0.10        0.64     14.08 o
   9  18   1       10.92       43.68     17.66 o
  10  18   1        1.35       -4.54     19.53 o
 -10  19   1        1.08       -8.88     21.08 o
  -9  19   1        3.38       17.48     19.53 o
  -8  19   1       11.58        8.45     15.68 o
  -7  19   1        2.85       -4.56     14.64 o
  -6  19   1        7.38       -9.31     13.47 o
  -5  19   1        8.10       10.90     11.46 o
  -4  19   1       23.16       31.38     12.07 o
  -3  19   1        8.37        1.96     10.45 o
  -2  19   1        3.11        5.78     10.55 o
  -1  19   1        0.30       -6.82     11.84 o
   0  19   1        5.22        2.82      9.93 o
   1  19   1       43.13       44.05     11.58 o
   2  19   1       26.84       21.29     15.71 o
   3  19   1        1.50        2.52     10.63 o
   4  19   1       19.24       21.28     13.58 o
   5  19   1      120.02      177.79     25.95 o
   6  19   1       31.66       21.89     14.58 o
   7  19   1       87.17       83.61     17.64 o
   8  19   1        0.64       -1.52     14.54 o
   9  19   1        5.25       45.59     18.69 o
  10  19   1        2.05       19.54     25.81 o
  -9  20   1        0.00       12.41     21.10 o
  -8  20   1       40.43       23.61     17.49 o
  -7  20   1       23.44       20.89     15.99 o
  -6  20   1       67.74       77.97     17.64 o
  -5  20   1      126.32      122.06     18.68 o
  -4  20   1        3.35       11.39     12.25 o
  -3  20   1       71.03       72.36     13.79 o
  -2  20   1        0.00       -2.66     11.24 o
  -1  20   1       87.47       85.52     14.25 o
   0  20   1        7.89       15.97     10.92 o
   1  20   1       34.57       22.67     11.61 o
   2  20   1       14.98       30.84     11.97 o
   3  20   1       26.01       18.52     18.63 o
   4  20   1        0.87        8.92     13.15 o
   5  20   1        0.22        5.25     20.07 o
   6  20   1       20.01       26.20     15.44 o
   7  20   1       22.44        6.27     15.10 o
   8  20   1        4.20       -0.51     18.17 o
   9  20   1        3.31       19.31     37.88 o
  -9  21   1       18.75       47.91     69.58 o
  -8  21   1        0.64        2.58     25.68 o
  -7  21   1       21.46        6.55     22.34 o
  -6  21   1       42.93       26.43     17.35 o
  -5  21   1      121.41      155.04     20.64 o
  -4  21   1        0.04       -7.66     13.76 o
  -3  21   1       62.62       82.77     16.70 o
  -2  21   1       40.28       38.40     23.33 o
  -1  21   1       53.32       31.03     12.95 o
   0  21   1        0.75        8.67     16.10 o
   1  21   1       87.92       88.86     16.55 o
   2  21   1       14.83       10.89     13.75 o
   3  21   1       72.73       67.84     16.53 o
   4  21   1       30.14       31.79     15.27 o
   5  21   1       42.77       44.32     16.31 o
   6  21   1        1.09       17.54     15.97 o
   7  21   1        7.71       -2.46     16.30 o
   8  21   1        4.81      -34.84     22.39 o
  -8  22   1        0.16       38.39     26.64 o
  -7  22   1       12.98        2.57     35.87 o
  -6  22   1       36.15       32.89     20.77 o
  -5  22   1       87.96       82.25     22.00 o
  -4  22   1       38.26       27.01     22.94 o
  -3  22   1      179.56      226.07     45.37 o
  -2  22   1        0.85      -19.62     16.36 o
  -1  22   1       48.15       20.68     14.96 o
   0  22   1        9.01       23.41     14.62 o
   1  22   1        0.30        1.45     14.03 o
   2  22   1       25.77       30.62     18.60 o
   3  22   1       36.97       44.36     19.70 o
   4  22   1        3.53       21.40     15.38 o
   5  22   1       79.14       70.83     18.21 o
   6  22   1        2.59        9.81     19.22 o
   7  22   1       10.73       13.29     26.22 o
  -7  23   1        1.72       11.16     40.17 o
  -6  23   1        7.24       34.56     27.26 o
  -5  23   1        3.21        9.56     19.77 o
  -4  23   1        0.13      -10.02     21.13 o
  -3  23   1       13.41       23.62     27.31 o
  -2  23   1        0.32      -16.72     17.33 o
  -1  23   1        0.58       23.75     18.99 o
   0  23   1        0.33       13.82     18.08 o
   1  23   1        3.46       16.01     27.11 o
   2  23   1        1.56        8.58     18.12 o
   3  23   1        9.22       15.81     19.36 o
   4  23   1        0.40        1.75     18.93 o
   5  23   1       10.33       17.68     25.97 o
   6  23   1        4.69       16.05     25.40 o
  -5  24   1        0.95        9.44     25.82 o
  -4  24   1       10.49       22.56     20.96 o
  -3  24   1       36.88       22.30     21.59 o
  -2  24   1        0.78       11.56     19.65 o
  -1  24   1        8.41       10.86     22.19 o
   0  24   1        0.03        8.82     20.08 o
   1  24   1        0.75      -11.64     18.08 o
   2  24   1        2.41       19.94     20.79 o
   3  24   1        5.62      -13.17     20.55 o
   4  24   1        0.41       -8.33     20.45 o
   5  24   1        2.28        3.60     21.49 o
  -3  25   1        1.89       10.91     33.19 o
  -2  25   1        2.14       -2.38     21.04 o
  -1  25   1        4.17        2.87     20.45 o
   0  25   1        2.09        6.97     23.68 o
   1  25   1        0.09        2.28     22.76 o
   2  25   1        4.20      -13.35     20.01 o
   3  25   1        2.58       24.02     21.62 o
 -15   0   2       43.18        4.35     26.66 o
 -14   0   2       52.97      126.80     28.88 o
 -13   0   2       12.40      -14.83     19.86 o
 -12   0   2        6.43       14.78     20.16 o
 -11   0   2      132.82      136.54     20.34 o
 -10   0   2       55.61       57.50     11.91 o
  -9   0   2      166.32      141.48     13.40 o
  -8   0   2       19.92        2.53      8.43 o
  -7   0   2     1033.99     1141.27     31.44 o
  -6   0   2     1318.22     1430.55     52.26 o
  -5   0   2     4117.01     4237.75     76.48 o
  -4   0   2     1171.13     1233.97     23.85 o
  -3   0   2      452.58      414.77     10.56 o
  -2   0   2     1480.73     1554.93     28.92 o
  -1   0   2     2637.71     2735.30     52.70 o
   0   0   2        0.62       -0.36      9.25 o
   2   0   2      855.51      906.55     27.17 o
   3   0   2      923.10     1019.95     19.51 o
   4   0   2     2459.42     2677.89     53.53 o
   5   0   2        4.23        2.36      5.69 o
   6   0   2        2.01        2.13      6.09 o
   7   0   2        7.09       -7.79      6.36 o
   8   0   2        4.43        1.76      7.68 o
   9   0   2        7.33       20.09     15.56 o
  10   0   2      478.43      439.33     46.33 o
  11   0   2        0.21       -2.48     22.68 o
  12   0   2        1.73      -16.36     27.49 o
  13   0   2       34.96       80.23     35.04 o
  14   0   2        0.17      -23.06     19.02 o
 -15   1   2        0.23        5.04     18.76 o
 -14   1   2        0.43        2.32     22.63 o
 -13   1   2        2.52      -13.94     14.13 o
 -12   1   2        5.57        2.27     12.81 o
 -11   1   2        0.24        6.43      8.84 o
 -10   1   2       58.24       58.72      8.51 o
  -9   1   2       70.76       61.56      9.93 o
  -8   1   2        5.96        5.77      5.40 o
  -7   1   2       47.53       35.34      5.65 o
  -6   1   2       27.40       15.78      4.07 o
  -5   1   2      770.99      858.27     14.35 o
  -4   1   2      897.38      952.48     14.61 o
  -3   1   2      462.42      472.03      8.17 o
  -2   1   2       19.34        9.90      2.45 o
  -1   1   2       16.26       15.24      2.29 o
   0   1   2     2649.99     2618.78     71.25 o
   1   1   2      372.10      382.55     13.57 o
   2   1   2       79.22       78.90      6.75 o
   3   1   2      100.32      100.68      3.85 o
   4   1   2      245.82      232.10      6.67 o
   5   1   2      782.90      909.76     18.97 o
   6   1   2      382.12      416.57     13.08 o
   7   1   2      154.56      157.75      8.60 o
   8   1   2       15.15       11.09      5.71 o
   9   1   2        0.49       -2.12     10.91 o
  10   1   2        0.21        8.40     16.90 o
  11   1   2       11.71       28.71     17.67 o
  12   1   2        6.16       36.44     23.89 o
  13   1   2       12.95       23.66     17.50 o
  14   1   2       15.00        1.73     17.33 o
 -15   2   2        0.41        6.94     21.58 o
 -14   2   2       21.92       27.57     17.12 o
 -13   2   2        1.07      -18.86     13.90 o
 -12   2   2        2.48       12.01     13.64 o
 -11   2   2      134.52      149.23     13.57 o
 -10   2   2       16.07       21.33      7.53 o
  -9   2   2      279.40      262.84     11.57 o
  -8   2   2       21.84       14.55      5.73 o
  -7   2   2       18.00       27.38      9.19 o
  -6   2   2        1.56       -2.64      3.45 o
  -5   2   2       28.84       29.67      4.12 o
  -4   2   2       38.89       39.85      3.78 o
  -3   2   2      120.31      103.84      5.44 o
  -2   2   2     2215.99     2217.92     25.77 o
  -1   2   2      579.38      547.52      8.92 o
   0   2   2      792.50      781.72     11.78 o
   1   2   2      162.04      184.01      8.81 o
   2   2   2      243.82      257.54      6.81 o
   3   2   2      293.79      305.41      6.86 o
   4   2   2      139.42      136.84      7.03 o
   5   2   2      461.11      492.03     12.86 o
   6   2   2      278.84      278.92      9.64 o
   7   2   2       45.95       44.03      5.92 o
   8   2   2       29.54       35.38      6.38 o
   9   2   2       15.25       -2.37     16.43 o
  10   2   2      112.34      121.13     40.13 o
  11   2   2        0.54       28.14     19.72 o
  12   2   2        0.24       -8.97     13.95 o
  13   2   2       10.77        0.84     17.09 o
  14   2   2        6.08        4.36     21.36 o
 -15   3   2        0.94        7.24     21.89 o
 -14   3   2        4.86       11.58     18.77 o
 -13   3   2        0.03       -5.42     16.93 o
 -12   3   2       44.60       33.40     18.24 o
 -11   3   2        2.26       -9.85     12.52 o
 -10   3   2       45.08       39.56      7.90 o
  -9   3   2      111.65      106.96      9.17 o
  -8   3   2        7.16       11.35      5.67 o
  -7   3   2        0.93       -3.59      4.34 o
  -6   3   2        0.60        4.24      4.02 o
  -5   3   2      950.84      916.97     17.70 o
  -4   3   2      441.62      417.01      9.27 o
  -3   3   2       52.44       49.14      3.69 o
  -2   3   2      293.66      267.09      6.33 o
  -1   3   2     1285.04     1225.52     14.81 o
   0   3   2       19.80       11.99      2.69 o
   1   3   2       49.34       53.86      3.45 o
   2   3   2       22.11       21.66      3.57 o
   3   3   2       34.84       30.81      3.55 o
   4   3   2        1.63        1.71      3.62 o
   5   3   2      755.60      754.59     20.71 o
   6   3   2      138.39      134.74      9.10 o
   7   3   2      114.70      119.02      7.67 o
   8   3   2      101.83      106.66      8.33 o
   9   3   2       22.22        6.85     18.56 o
  10   3   2        8.96       44.57     26.02 o
  11   3   2       38.77       12.68     15.56 o
  12   3   2       11.28      -10.16     14.80 o
  13   3   2       22.05       44.89     32.45 o
  14   3   2       20.00       18.81     18.39 o
 -15   4   2       25.74       54.28     21.21 o
 -14   4   2       11.42       25.40     20.17 o
 -13   4   2        1.42       -2.39     16.56 o
 -12   4   2       11.34        5.74     15.61 o
 -11   4   2       26.14       12.84     12.21 o
 -10   4   2       15.03       20.49      8.67 o
  -9   4   2      220.92      235.29     12.16 o
  -8   4   2       88.45       88.91      8.21 o
  -7   4   2        4.66       11.70      4.82 o
  -6   4   2       13.12        8.87      4.44 o
  -5   4   2      490.64      530.43     11.60 o
  -4   4   2        1.73        7.40      3.36 o
  -3   4   2      544.24      506.57     10.42 o
  -2   4   2      325.89      309.60      8.02 o
  -1   4   2      626.94      701.02     10.39 o
   0   4   2      652.81      579.42      9.53 o
   1   4   2      116.82      102.22      3.97 o
   2   4   2       10.97        8.32      3.57 o
   3   4   2      812.93      790.78     15.89 o
   4   4   2      346.01      370.12      9.91 o
   5   4   2      296.05      333.04     11.11 o
   6   4   2       48.50       51.90      5.41 o
   7   4   2      114.08      115.67      7.47 o
   8   4   2        1.85        5.03      5.99 o
   9   4   2      223.51      210.77     16.96 o
  10   4   2       32.87       24.29     15.22 o
  11   4   2        2.67        1.11     16.89 o
  12   4   2        0.04        1.14     14.53 o
  13   4   2        4.72       -3.00     15.70 o
  14   4   2       16.58        0.97     17.85 o
 -15   5   2        0.87      -12.04     19.13 o
 -14   5   2       11.36       27.58     18.41 o
 -13   5   2        3.11       14.34     15.34 o
 -12   5   2      145.14      120.08     19.37 o
 -11   5   2       38.90       54.64     18.80 o
 -10   5   2      292.67      276.43     14.31 o
  -9   5   2      154.76      182.34     10.55 o
  -8   5   2       65.58       55.51      7.19 o
  -7   5   2       65.96       73.43      7.41 o
  -6   5   2       17.07       13.91      4.75 o
  -5   5   2      132.78      139.59      6.85 o
  -4   5   2      241.26      266.73      7.85 o
  -3   5   2      233.95      212.37      6.84 o
  -2   5   2      105.51      111.56      5.60 o
  -1   5   2      371.21      391.97      9.03 o
   0   5   2      868.66      877.53     12.94 o
   1   5   2      402.01      462.55      8.02 o
   2   5   2      550.83      547.79     10.50 o
   3   5   2        1.66       -6.31      3.16 o
   4   5   2       28.74       31.49      4.76 o
   5   5   2       55.99       65.20      8.20 o
   6   5   2       11.73       12.43      4.47 o
   7   5   2       41.42       35.53      5.73 o
   8   5   2        0.03       -9.48      5.22 o
   9   5   2       12.61      -15.72      8.73 o
  10   5   2        0.11       10.18     11.91 o
  11   5   2        2.13      -16.28     12.64 o
  12   5   2       15.57       -1.27     16.09 o
  13   5   2        3.16       -8.93     16.26 o
  14   5   2        6.05        9.42     17.64 o
 -15   6   2       10.08       -3.70     21.53 o
 -14   6   2        5.45        4.09     17.36 o
 -13   6   2        9.01       -2.58     22.84 o
 -12   6   2        0.06       -1.78     13.94 o
 -11   6   2        9.40       15.23     11.61 o
 -10   6   2      110.24      142.42     14.15 o
  -9   6   2       30.20       32.02      7.46 o
  -8   6   2      186.21      178.28     13.45 o
  -7   6   2        2.20       -3.11      5.60 o
  -6   6   2      154.68      144.58     11.20 o
  -5   6   2        0.00       -2.20      4.11 o
  -4   6   2      272.71      276.26      9.34 o
  -3   6   2      210.67      215.22     10.20 o
  -2   6   2       95.74       96.46      5.28 o
  -1   6   2     1291.56     1320.46     21.36 o
   0   6   2      498.37      571.96     10.68 o
   1   6   2      850.17      805.80     13.36 o
   2   6   2      320.18      295.86      8.99 o
   3   6   2      106.66      113.62      5.01 o
   4   6   2        1.16        0.88      3.82 o
   5   6   2       51.38       70.41      6.52 o
   6   6   2      120.14      109.62      6.53 o
   7   6   2       50.90       54.24      7.09 o
   8   6   2       27.67       22.92      7.32 o
   9   6   2       78.41       79.68     12.22 o
  10   6   2        6.87       -2.85     10.83 o
  11   6   2       61.00       51.91     15.82 o
  12   6   2        0.04       15.27     17.49 o
  13   6   2        0.88       -9.48     16.13 o
  14   6   2        6.20        3.91     17.74 o
 -14   7   2       11.22       10.98     17.27 o
 -13   7   2        3.45       -1.56     15.41 o
 -12   7   2      101.84      100.25     18.14 o
 -11   7   2       56.45       87.04     13.96 o
 -10   7   2      271.34      233.17     22.76 o
  -9   7   2       46.61       38.54      9.00 o
  -8   7   2       25.77       26.83      7.80 o
  -7   7   2        1.68       -5.40      5.90 o
  -6   7   2        4.54       10.11      6.27 o
  -5   7   2        3.73       16.90      5.22 o
  -4   7   2       71.63       34.48      8.56 o
  -3   7   2       83.35       79.37      6.06 o
  -2   7   2      212.02      228.37      7.92 o
  -1   7   2     3122.39     3191.13     43.28 o
   0   7   2      778.08      788.06     14.83 o
   1   7   2      487.65      479.99     10.82 o
   2   7   2       15.21       15.01      3.60 o
   3   7   2       73.60      100.57      5.66 o
   4   7   2       68.74       48.51      5.90 o
   5   7   2        5.70        2.82      4.63 o
   6   7   2        4.91       -3.13      4.91 o
   7   7   2        4.50        5.88      5.55 o
   8   7   2        4.50        5.96      6.94 o
   9   7   2       16.17        7.47     10.20 o
  10   7   2        6.56       17.10     12.92 o
  11   7   2        0.00       -4.37     16.69 o
  12   7   2        0.57       21.89     16.36 o
  13   7   2        2.95      -11.82     16.64 o
  14   7   2        2.18        8.27     19.28 o
 -14   8   2        2.09      -13.88     17.69 o
 -13   8   2        0.25       22.77     17.01 o
 -12   8   2        7.52       12.72     14.29 o
 -11   8   2       75.11      102.56     22.06 o
 -10   8   2        2.93        3.21     10.12 o
  -9   8   2       11.06       18.96      8.61 o
  -8   8   2       37.90       34.10      8.36 o
  -7   8   2       13.33       11.26      7.18 o
  -6   8   2       10.02        8.42      6.40 o
  -5   8   2        0.02       -6.53      5.12 o
  -4   8   2       99.70       84.86     12.40 o
  -3   8   2      820.23      854.30     18.46 o
  -2   8   2       14.78        3.72      4.10 o
  -1   8   2      841.21      860.64     17.12 o
   0   8   2     5790.02     5524.30     71.86 o
   1   8   2     4359.22     4443.12     62.52 o
   2   8   2      365.05      313.80     10.17 o
   3   8   2      427.84      500.22     15.59 o
   4   8   2      132.12      118.20      8.42 o
   5   8   2        1.72        1.00      4.37 o
   6   8   2        9.64        0.77      5.50 o
   7   8   2      117.61      135.00      8.65 o
   8   8   2      180.32      193.15     12.99 o
   9   8   2       10.34        9.14     10.81 o
  10   8   2       82.40      105.69     17.39 o
  11   8   2      382.42      344.47     26.15 o
  12   8   2        6.16       -4.15     15.38 o
  13   8   2        3.29      -19.87     16.24 o
  14   8   2        0.02      -16.69     17.77 o
 -14   9   2        6.53       12.78     18.57 o
 -13   9   2        9.89       16.25     19.46 o
 -12   9   2       17.42       16.58     15.36 o
 -11   9   2        5.19      -21.45     12.62 o
 -10   9   2      248.40      299.14     27.36 o
  -9   9   2       96.53       70.59     10.97 o
  -8   9   2       11.52       19.79      8.13 o
  -7   9   2        0.98       -2.61      7.60 o
  -6   9   2       29.33       33.62      7.52 o
  -5   9   2      135.60      139.30     10.45 o
  -4   9   2       54.13       51.86      6.11 o
  -3   9   2        5.12       -0.40      4.23 o
  -2   9   2     1657.20     1638.73     40.18 o
  -1   9   2      452.34      431.31     11.97 o
   0   9   2     5659.52     5406.93     71.22 o
   1   9   2      718.31      624.43     13.71 o
   2   9   2     1006.47      915.01     18.67 o
   3   9   2        0.37       -2.67      4.06 o
   4   9   2       27.70       35.26      5.38 o
   5   9   2       58.96       63.93      6.23 o
   6   9   2       13.69        7.71      6.27 o
   7   9   2      162.64      156.98     10.73 o
   8   9   2       17.07       20.72     11.32 o
   9   9   2      148.22      189.95     16.79 o
  10   9   2       26.79       47.12     15.34 o
  11   9   2        0.00       -2.15     13.34 o
  12   9   2        7.88       21.07     17.79 o
  13   9   2        1.08        1.64     18.81 o
 -14  10   2        6.39        4.26     19.26 o
 -13  10   2        0.86        4.02     16.57 o
 -12  10   2       30.50        5.00     15.56 o
 -11  10   2       64.28       58.38     15.31 o
 -10  10   2      152.50      159.19     15.63 o
  -9  10   2       58.86       37.80     11.02 o
  -8  10   2       10.16        9.16      8.17 o
  -7  10   2        4.91       -0.92      7.64 o
  -6  10   2       14.46       10.66      7.09 o
  -5  10   2        1.59        9.32      6.42 o
  -4  10   2       16.28       17.55      6.01 o
  -3  10   2      231.49      189.99     12.31 o
  -2  10   2      635.25      662.79     16.34 o
  -1  10   2      171.75      151.81      7.55 o
   0  10   2     2759.82     2665.11     38.56 o
   1  10   2       42.39       29.36      5.05 o
   2  10   2      300.75      342.11     10.77 o
   3  10   2        5.09        6.15      4.57 o
   4  10   2       90.11       99.15      8.99 o
   5  10   2       50.18       57.36      8.42 o
   6  10   2       43.84       47.39      7.14 o
   7  10   2       59.62       61.39      9.69 o
   8  10   2      178.19      183.45     15.70 o
   9  10   2        0.20        1.88     11.25 o
  10  10   2        0.12        0.67     16.89 o
  11  10   2       47.77       40.70     19.20 o
  12  10   2        0.62       13.64     17.09 o
  13  10   2        1.73       13.66     17.60 o
 -13  11   2        2.12       -1.32     16.86 o
 -12  11   2       83.00       52.68     17.88 o
 -11  11   2        9.79       13.98     15.15 o
 -10  11   2      146.73      147.75     15.93 o
  -9  11   2       45.38       56.18     11.94 o
  -8  11   2       19.04       15.77      9.25 o
  -7  11   2        9.87       12.02      7.80 o
  -6  11   2        3.21       14.48      8.90 o
  -5  11   2       46.92       57.09      8.31 o
  -4  11   2        0.14        3.63      6.63 o
  -3  11   2       37.43       40.15      6.33 o
  -2  11   2      701.08      700.81     17.51 o
  -1  11   2      418.36      423.08     13.15 o
   0  11   2      444.02      478.14     13.44 o
   1  11   2       36.90       38.63      8.91 o
   2  11   2       15.40       21.96      5.47 o
   3  11   2      164.61      185.46     10.01 o
   4  11   2        4.20        0.65      5.21 o
   5  11   2       35.58       29.21      6.35 o
   6  11   2       39.30       44.57      8.84 o
   7  11   2      116.07      111.81     11.61 o
   8  11   2      151.36      165.06     15.77 o
   9  11   2       89.30       86.79     21.45 o
  10  11   2       94.38       70.79     17.22 o
  11  11   2       10.67       -2.47     14.97 o
  12  11   2        2.69       -8.78     16.39 o
  13  11   2        8.92       -7.98     25.38 o
 -13  12   2        1.31       21.34     18.30 o
 -12  12   2       56.41       52.01     19.91 o
 -11  12   2       19.89       21.13     18.46 o
 -10  12   2        2.61       23.44     14.51 o
  -9  12   2       40.88       25.06     11.51 o
  -8  12   2       67.93       77.08     12.45 o
  -7  12   2       67.38       60.97      9.83 o
  -6  12   2       60.17       67.32      9.53 o
  -5  12   2       50.13       55.48      8.75 o
  -4  12   2      184.80      165.86     10.82 o
  -3  12   2       61.04       75.95      8.51 o
  -2  12   2        9.49       10.45      5.43 o
  -1  12   2       96.67       99.59      8.03 o
   0  12   2        0.74       -9.63      4.82 o
   1  12   2      381.03      357.11     11.62 o
   2  12   2       91.55      122.80      8.94 o
   3  12   2       20.09       15.52      5.88 o
   4  12   2      129.01      118.03     13.14 o
   5  12   2       51.28       42.51      8.09 o
   6  12   2      248.65      273.19     15.18 o
   7  12   2       20.20       20.03     11.00 o
   8  12   2       17.56        3.02     10.83 o
   9  12   2        0.09       -8.26     12.86 o
  10  12   2       66.30       76.13     19.34 o
  11  12   2        7.96       14.82     16.45 o
  12  12   2       12.86      -19.36     21.26 o
 -13  13   2        2.18       27.58     21.72 o
 -12  13   2        3.89        6.46     16.69 o
 -11  13   2        8.77        7.16     15.54 o
 -10  13   2        2.32       11.08     14.70 o
  -9  13   2       21.36       32.73     12.01 o
  -8  13   2        2.02       -8.08      9.61 o
  -7  13   2        9.94        6.00      9.36 o
  -6  13   2      126.19      135.62     11.72 o
  -5  13   2       51.63       53.51      9.11 o
  -4  13   2       57.17       51.79      8.78 o
  -3  13   2        0.10       -4.26      6.89 o
  -2  13   2        8.91        4.24      6.47 o
  -1  13   2       21.58       19.18      5.29 o
   0  13   2       61.00       46.43      7.55 o
   1  13   2       13.50       17.13      6.10 o
   2  13   2       40.50       42.38      6.82 o
   3  13   2       24.94       29.01      6.55 o
   4  13   2      393.90      357.18     15.52 o
   5  13   2       36.69       33.99      9.63 o
   6  13   2      352.87      374.13     20.27 o
   7  13   2        0.84       -4.22     10.60 o
   8  13   2      243.15      278.02     19.86 o
   9  13   2        0.15       19.73     14.40 o
  10  13   2      110.14       97.59     19.32 o
  11  13   2        1.78       -2.83     15.64 o
  12  13   2       12.05       11.68     32.87 o
 -12  14   2        1.11       24.12     20.89 o
 -11  14   2        3.18       -3.62     15.76 o
 -10  14   2        4.37       17.17     14.66 o
  -9  14   2       14.78        5.28     11.60 o
  -8  14   2       11.01        3.45     10.30 o
  -7  14   2        0.45       11.51     12.26 o
  -6  14   2        1.00        6.86      9.67 o
  -5  14   2       92.49      111.70     16.60 o
  -4  14   2      173.54      174.75     14.10 o
  -3  14   2       50.04       60.12      9.31 o
  -2  14   2       79.08       71.38      9.25 o
  -1  14   2       61.11       59.45      8.18 o
   0  14   2       12.91       20.14      6.59 o
   1  14   2       81.31       86.26      8.54 o
   2  14   2       23.08       20.01      7.25 o
   3  14   2       24.89       35.68      8.32 o
   4  14   2      318.60      317.57     16.04 o
   5  14   2      137.06      132.07     15.81 o
   6  14   2      647.05      716.19     28.23 o
   7  14   2        0.21       -2.97     11.63 o
   8  14   2        9.88       13.23     12.43 o
   9  14   2        1.73       24.42     15.31 o
  10  14   2       43.11       59.82     21.60 o
  11  14   2        0.01       -7.65     17.36 o
  12  14   2        2.84      -13.95     17.95 o
 -12  15   2        2.49       12.95     21.99 o
 -11  15   2        1.23        3.92     20.59 o
 -10  15   2        4.26       14.92     16.07 o
  -9  15   2        7.96       14.82     14.56 o
  -8  15   2        3.81       18.44     11.97 o
  -7  15   2      207.48      227.29     17.50 o
  -6  15   2      149.43      170.12     24.66 o
  -5  15   2      105.96      123.97     13.95 o
  -4  15   2      148.09      151.51     12.24 o
  -3  15   2        6.53        1.94      7.58 o
  -2  15   2       51.19       71.48      9.56 o
  -1  15   2        0.05       -4.97      7.06 o
   0  15   2       20.51       29.63      8.25 o
   1  15   2       16.56       27.21      8.86 o
   2  15   2       24.25       29.33      9.22 o
   3  15   2       42.07       49.16     11.72 o
   4  15   2        8.98       -5.32      9.03 o
   5  15   2        1.11       -4.91     10.80 o
   6  15   2      151.94      181.46     19.00 o
   7  15   2        0.24       11.34     11.84 o
   8  15   2       66.62       28.23     16.17 o
   9  15   2        0.45        1.76     15.08 o
  10  15   2        4.82      -19.96     14.90 o
  11  15   2        0.08       24.22     18.57 o
 -12  16   2        3.15        8.14     27.19 o
 -11  16   2        1.38        6.28     20.21 o
 -10  16   2        6.63        0.75     18.36 o
  -9  16   2        3.10       -8.58     14.21 o
  -8  16   2       49.41       17.73     13.06 o
  -7  16   2        7.42       51.20     13.14 o
  -6  16   2      327.05      406.68     20.83 o
  -5  16   2       22.39       13.22     10.51 o
  -4  16   2      266.46      314.57     17.84 o
  -3  16   2      135.75      166.99     14.51 o
  -2  16   2      118.77      132.33     13.32 o
  -1  16   2        2.55       -3.56      8.31 o
   0  16   2        1.31        4.70     12.01 o
   1  16   2        0.38        0.56      8.71 o
   2  16   2      135.28      154.08     14.91 o
   3  16   2        0.97        4.20      9.24 o
   4  16   2      165.42      157.40     18.68 o
   5  16   2       14.08       24.83     12.11 o
   6  16   2        0.41       -1.95     10.95 o
   7  16   2        6.05       12.16     13.60 o
   8  16   2        1.81        2.78     17.07 o
   9  16   2        0.08      -19.99     15.26 o
  10  16   2       25.07       40.60     19.34 o
  11  16   2        8.34       -9.35     19.28 o
 -11  17   2        0.76       -2.83     30.91 o
 -10  17   2       22.49       -6.63     19.43 o
  -9  17   2       16.48       13.95     17.82 o
  -8  17   2       21.12       16.30     16.80 o
  -7  17   2       78.30       71.96     14.36 o
  -6  17   2      235.83      234.87     17.83 o
  -5  17   2      185.58      186.00     20.17 o
  -4  17   2      495.37      507.05     22.58 o
  -3  17   2       22.79       14.51     10.11 o
  -2  17   2       25.19       25.94     10.87 o
  -1  17   2        8.90       13.51      9.39 o
   0  17   2       24.30       -3.98      9.01 o
   1  17   2       29.40       32.91     10.66 o
   2  17   2       88.42      105.33     12.69 o
   3  17   2        0.73        0.15     11.06 o
   4  17   2      424.94      410.03     22.99 o
   5  17   2        0.01       12.84     12.37 o
   6  17   2       36.62       16.58     13.51 o
   7  17   2       14.35        4.01     14.54 o
   8  17   2       30.48       27.21     22.84 o
   9  17   2        3.42       -6.09     17.53 o
  10  17   2        3.43       20.78     19.57 o
 -10  18   2        0.24        4.10     20.80 o
  -9  18   2        0.29      -18.98     17.01 o
  -8  18   2        8.69       35.78     17.63 o
  -7  18   2       17.88        1.89     13.88 o
  -6  18   2        1.32        1.58     11.78 o
  -5  18   2       11.05        8.94     11.41 o
  -4  18   2      165.81      188.45     16.45 o
  -3  18   2        3.81      -17.99      9.73 o
  -2  18   2       81.37       86.58     15.41 o
  -1  18   2        2.87       -4.88      9.73 o
   0  18   2       11.82       17.14     10.76 o
   1  18   2       14.68        1.36     10.85 o
   2  18   2       25.38       50.74     13.59 o
   3  18   2        0.00       -0.12     11.45 o
   4  18   2       11.61        5.96     12.96 o
   5  18   2       67.86       64.10     14.76 o
   6  18   2      123.94      115.87     17.07 o
   7  18   2       12.54       -7.97     15.05 o
   8  18   2        6.95        3.91     16.35 o
   9  18   2        1.18        6.08     17.43 o
  10  18   2        1.28       -9.03     23.52 o
 -10  19   2        6.31       16.96     23.03 o
  -9  19   2        3.06       -3.85     19.71 o
  -8  19   2        0.66       -0.66     24.47 o
  -7  19   2        0.23        3.67     17.69 o
  -6  19   2        3.71       -1.90     14.01 o
  -5  19   2        5.21      -11.91     12.61 o
  -4  19   2       26.59       25.52     18.88 o
  -3  19   2       14.83       18.39     12.46 o
  -2  19   2       54.01       57.25     13.78 o
  -1  19   2        2.21       -0.16     11.46 o
   0  19   2        1.43        1.43     13.26 o
   1  19   2        1.72      -10.28     11.20 o
   2  19   2       11.90        8.43     12.34 o
   3  19   2       33.53        0.02     11.90 o
   4  19   2        1.13       -0.82     12.47 o
   5  19   2       22.87       20.03     13.52 o
   6  19   2       14.33       29.95     16.20 o
   7  19   2       10.08       20.02     17.94 o
   8  19   2        0.18        7.09     17.49 o
   9  19   2        2.66       32.55     18.17 o
  -9  20   2        1.15       -8.48     20.55 o
  -8  20   2       15.97       23.71     24.16 o
  -7  20   2        2.09       11.67     18.70 o
  -6  20   2       26.81       24.75     18.38 o
  -5  20   2       10.90        3.18     13.97 o
  -4  20   2        0.00        1.96     13.32 o
  -3  20   2        0.48       -8.08     12.31 o
  -2  20   2        6.41       28.98     13.44 o
  -1  20   2        3.20       12.79     12.83 o
   0  20   2       10.36       29.20     13.61 o
   1  20   2        1.26       15.04     12.77 o
   2  20   2       23.47       24.86     13.54 o
   3  20   2       56.49       18.18     14.03 o
   4  20   2       40.69       16.21     13.56 o
   5  20   2       46.64       24.25     17.18 o
   6  20   2        3.57       15.93     16.55 o
   7  20   2        0.33      -14.10     16.13 o
   8  20   2        2.12        2.67     17.97 o
  -8  21   2       10.68       22.76     21.82 o
  -7  21   2        0.04       -3.01     18.72 o
  -6  21   2        0.01       13.28     18.04 o
  -5  21   2        3.65       38.00     19.14 o
  -4  21   2        0.41        1.79     14.03 o
  -3  21   2       11.57        5.42     13.69 o
  -2  21   2       25.33       25.56     14.63 o
  -1  21   2        8.94       -2.99     13.21 o
   0  21   2        0.30        5.80     12.88 o
   1  21   2        0.51        3.83     13.58 o
   2  21   2       13.45       20.01     14.48 o
   3  21   2        1.15       -4.74     14.19 o
   4  21   2        0.11        3.49     16.30 o
   5  21   2        1.72       -2.16     17.03 o
   6  21   2        0.10       -2.72     16.19 o
   7  21   2        8.09       22.59     18.88 o
   8  21   2        0.01       14.74     19.60 o
  -7  22   2        0.20       12.85     21.30 o
  -6  22   2        0.00       10.45     20.02 o
  -5  22   2        7.19        4.36     20.03 o
  -4  22   2        0.39        0.14     18.15 o
  -3  22   2       33.04       39.59     22.11 o
  -2  22   2       13.45       10.85     15.36 o
  -1  22   2       24.35       23.95     15.06 o
   0  22   2        0.08      -11.86     14.43 o
   1  22   2        9.78       22.68     14.98 o
   2  22   2       10.84       13.57     16.24 o
   3  22   2        5.29      -11.57     15.99 o
   4  22   2        2.43      -19.32     16.03 o
   5  22   2        2.23       -6.64     17.30 o
   6  22   2        0.12       19.56     18.46 o
   7  22   2       11.54       22.37     20.91 o
  -6  23   2        0.06       24.32     20.84 o
  -5  23   2        0.17      -13.20     19.79 o
  -4  23   2        5.41      -21.61     18.33 o
  -3  23   2        5.70       22.00     20.35 o
  -2  23   2        0.34       12.03     15.44 o
  -1  23   2       25.33       28.22     18.26 o
   0  23   2        1.80       38.01     16.20 o
   1  23   2       27.31       16.92     15.70 o
   2  23   2        4.07       -2.67     16.59 o
   3  23   2        6.71        1.20     16.86 o
   4  23   2        6.30       29.65     19.77 o
   5  23   2        2.91       -8.52     18.43 o
  -4  24   2        3.91       34.74     21.91 o
  -3  24   2        1.61       -6.96     20.47 o
  -2  24   2        0.49       -4.53     19.65 o
  -1  24   2        8.43       28.90     21.54 o
   0  24   2        6.56       30.54     21.47 o
   1  24   2       13.82       19.54     19.87 o
   2  24   2        8.46        5.18     19.14 o
   3  24   2        0.12       -5.39     18.44 o
   4  24   2        1.43      -12.56     18.91 o
  -2  25   2        9.74       42.14     41.18 o
  -1  25   2        1.56       -4.17     37.22 o
   0  25   2       35.24        8.35     25.45 o
   1  25   2        8.19       27.18     26.52 o
 -15   1   3        0.30       -9.96     39.81 o
 -14   1   3        8.40       -0.46     19.91 o
 -13   1   3       14.61       -4.21     15.21 o
 -12   1   3       24.27        9.86     14.47 o
 -11   1   3      237.17      244.08     17.42 o
 -10   1   3        0.08        0.70      8.62 o
  -9   1   3        4.25        9.46      7.54 o
  -8   1   3        1.53       -2.32      5.96 o
  -7   1   3        0.97       -1.94      4.75 o
  -6   1   3       50.83       48.24      4.91 o
  -5   1   3      175.77      155.44      6.21 o
  -4   1   3      344.90      364.92      8.87 o
  -3   1   3      439.74      431.52     10.57 o
  -2   1   3        8.98        7.19      2.72 o
  -1   1   3       53.54       48.40      3.50 o
   0   1   3     1359.43     1391.95     40.32 o
   1   1   3      895.61      906.39     38.19 o
   2   1   3       99.15      110.64     10.36 o
   3   1   3       56.83       52.07      5.11 o
   4   1   3       80.07       70.18      4.93 o
   5   1   3        5.49        4.19      3.68 o
   6   1   3       44.25       43.30      6.12 o
   7   1   3        0.34       -3.49      4.77 o
   8   1   3       83.86       78.82     10.76 o
   9   1   3       45.86       24.57     15.84 o
  10   1   3       22.74        7.71     20.46 o
  11   1   3        0.76       11.45     19.49 o
  12   1   3        4.43        5.42     29.76 o
  13   1   3        7.49       -7.37     34.11 o
  14   1   3       12.30        0.80     36.86 o
 -14   2   3        0.41       -7.23     19.45 o
 -13   2   3        2.88       31.81     16.45 o
 -12   2   3       11.57       17.82     15.00 o
 -11   2   3        3.09       12.59     10.07 o
 -10   2   3       71.88       47.46     10.22 o
  -9   2   3        1.90       15.54      8.01 o
  -8   2   3        0.55       -2.55      5.46 o
  -7   2   3       11.87        8.56      5.13 o
  -6   2   3        1.84        2.99      4.25 o
  -5   2   3       52.23       46.64      4.89 o
  -4   2   3      134.70      146.80      7.15 o
  -3   2   3      122.85      115.07      4.87 o
  -2   2   3      422.69      465.72      8.46 o
  -1   2   3      719.51      650.87     11.98 o
   0   2   3     3414.98     3399.25     65.19 o
   1   2   3       21.13       18.22      6.19 o
   2   2   3       95.80      106.39      8.62 o
   3   2   3        2.90        2.57      2.81 o
   4   2   3       13.35       14.36      3.99 o
   5   2   3       75.36       61.80      4.44 o
   6   2   3        0.05       -2.81      4.29 o
   7   2   3        0.21       -0.40      5.07 o
   8   2   3        2.80        1.71      9.00 o
   9   2   3        9.07      -13.85     21.78 o
  10   2   3       77.44       59.63     26.77 o
  11   2   3        0.42       24.55     28.10 o
  12   2   3       33.52        0.85     30.32 o
  13   2   3        1.03        8.79     37.10 o
  14   2   3        0.36      -17.49     17.57 o
 -14   3   3        1.47       12.25     19.78 o
 -13   3   3        1.13       16.68     17.86 o
 -12   3   3        0.10        6.94     16.12 o
 -11   3   3      108.79      131.05     14.98 o
 -10   3   3       46.22       54.68     10.48 o
  -9   3   3       20.38        1.57      7.80 o
  -8   3   3        6.80        3.83      5.93 o
  -7   3   3        0.14        4.47      4.89 o
  -6   3   3      162.11      159.24      7.39 o
  -5   3   3        5.30        8.15      4.93 o
  -4   3   3        0.09        3.19      3.95 o
  -3   3   3      436.27      490.01     10.39 o
  -2   3   3       21.13       26.35      3.07 o
  -1   3   3      102.14      111.03      4.93 o
   0   3   3     3577.15     3718.99     53.87 o
   1   3   3      640.42      638.81     13.51 o
   2   3   3      182.10      188.04      6.46 o
   3   3   3       85.70       80.81      5.19 o
   4   3   3       10.12        5.56      4.06 o
   5   3   3      115.32      122.22      6.93 o
   6   3   3       17.25       14.14      4.61 o
   7   3   3       24.96       16.80      5.39 o
   8   3   3       17.58       29.95      9.40 o
   9   3   3        2.11       14.18     16.27 o
  10   3   3       22.36       54.47     19.33 o
  11   3   3        8.01       -4.28     18.84 o
  12   3   3        1.16      -10.91     14.88 o
  13   3   3        6.26       10.60     17.24 o
 -14   4   3        4.28      -14.05     19.42 o
 -13   4   3        3.41       13.21     16.34 o
 -12   4   3        0.54       -1.24     16.36 o
 -11   4   3       37.25       52.09     12.20 o
 -10   4   3        5.78       -3.45      8.90 o
  -9   4   3       12.50        5.13      8.38 o
  -8   4   3       12.96       13.50      6.45 o
  -7   4   3       10.99       11.52      5.10 o
  -6   4   3      338.46      392.10     12.09 o
  -5   4   3      796.66      857.44     16.88 o
  -4   4   3      714.23      706.68     14.13 o
  -3   4   3      416.19      473.08     11.09 o
  -2   4   3      625.42      662.96     12.62 o
  -1   4   3        0.97        0.44      2.20 o
   0   4   3      126.20      158.23      5.58 o
   1   4   3      151.35      150.48      5.66 o
   2   4   3      526.34      518.78     11.32 o
   3   4   3      974.65     1005.91     19.15 o
   4   4   3       23.54       33.66      5.04 o
   5   4   3      273.73      302.10     10.81 o
   6   4   3       58.47       58.36      5.64 o
   7   4   3       72.05       64.30      7.54 o
   8   4   3      106.74      141.08     22.61 o
   9   4   3      105.34      105.58     23.26 o
  10   4   3       32.91       15.55     24.97 o
  11   4   3        3.58       15.05     14.07 o
  12   4   3       50.48       27.53     16.20 o
  13   4   3        7.63      -15.81     17.02 o
 -14   5   3        3.08      -31.20     18.87 o
 -13   5   3        8.97        0.28     18.51 o
 -12   5   3        7.42       -2.51     14.53 o
 -11   5   3        5.92        6.11     10.25 o
 -10   5   3      359.98      365.41     33.43 o
  -9   5   3        0.80       -2.13      8.88 o
  -8   5   3      137.28      148.34     10.41 o
  -7   5   3      428.56      464.91     13.00 o
  -6   5   3       84.00       82.63      7.14 o
  -5   5   3       93.44      109.08      7.08 o
  -4   5   3       11.88       14.07      4.12 o
  -3   5   3        0.03        0.07      3.41 o
  -2   5   3       54.93       60.47      5.69 o
  -1   5   3      358.63      381.74      8.63 o
   0   5   3       21.20       15.98      4.22 o
   1   5   3       13.75       11.95      4.03 o
   2   5   3      196.38      206.34      7.38 o
   3   5   3       47.51       50.79      5.72 o
   4   5   3      124.58      145.46      8.15 o
   5   5   3        5.52        4.37      4.48 o
   6   5   3       88.72       95.98      7.74 o
   7   5   3      249.26      244.29     10.94 o
   8   5   3       98.29       82.07     13.26 o
   9   5   3        0.01       -2.12     10.84 o
  10   5   3        3.58      -14.78     11.66 o
  11   5   3       20.44       13.78     37.29 o
  12   5   3        7.27      -13.77     13.98 o
  13   5   3        1.19        8.19     17.89 o
 -14   6   3        0.20       20.08     21.07 o
 -13   6   3        0.00      -17.81     18.25 o
 -12   6   3        0.89       15.19     14.93 o
 -11   6   3        1.41       -7.83     11.21 o
 -10   6   3        8.22        8.86      9.33 o
  -9   6   3       16.39        7.99      8.67 o
  -8   6   3       33.23       49.13     12.36 o
  -7   6   3       71.78       85.08      7.12 o
  -6   6   3       74.51       59.51      8.15 o
  -5   6   3        1.02        3.09      4.50 o
  -4   6   3       17.33       21.45      4.50 o
  -3   6   3        8.44        5.32      3.79 o
  -2   6   3      145.87      168.45      6.63 o
  -1   6   3       80.72       86.29      5.43 o
   0   6   3      189.45      212.36      6.62 o
   1   6   3        7.52       13.37      3.29 o
   2   6   3        0.36       -2.78      3.15 o
   3   6   3       23.48       26.61      5.23 o
   4   6   3        5.96        5.37      4.07 o
   5   6   3      101.48      109.74      7.45 o
   6   6   3        0.10       -5.75      5.30 o
   7   6   3        6.43       10.32      6.30 o
   8   6   3       63.91       45.09     12.47 o
   9   6   3       91.13      103.52     15.25 o
  10   6   3        2.43       -7.56     12.01 o
  11   6   3       11.87        7.06     13.98 o
  12   6   3        0.12        4.01     17.39 o
  13   6   3        0.92       14.52     17.30 o
 -14   7   3        0.95      -16.81     20.51 o
 -13   7   3        8.29      -10.36     18.07 o
 -12   7   3        0.47       10.07     15.02 o
 -11   7   3        0.14        9.81     11.67 o
 -10   7   3      316.44      334.38     17.66 o
  -9   7   3        4.06        3.06      8.81 o
  -8   7   3       76.94       65.18     10.00 o
  -7   7   3        5.61        4.68      5.71 o
  -6   7   3      133.16      121.35      8.04 o
  -5   7   3      351.25      337.35     11.46 o
  -4   7   3      251.51      268.40      8.56 o
  -3   7   3        9.49       18.76      4.50 o
  -2   7   3       33.72       27.49      4.74 o
  -1   7   3       90.83       88.05      5.43 o
   0   7   3        0.58       -5.43      3.55 o
   1   7   3      101.77       97.56      5.72 o
   2   7   3       23.75       24.00      3.81 o
   3   7   3      209.09      214.18      9.33 o
   4   7   3      572.96      568.10     13.25 o
   5   7   3      455.80      462.40     15.05 o
   6   7   3       91.86       92.01      7.16 o
   7   7   3      636.09      630.17     20.27 o
   8   7   3       46.49       36.69     12.36 o
   9   7   3       72.86       63.78     14.25 o
  10   7   3        0.15       -0.17     12.62 o
  11   7   3        0.01       -3.38     14.13 o
  12   7   3        5.65       26.09     17.35 o
  13   7   3       15.00       20.05     18.59 o
 -14   8   3        2.78        4.50     44.29 o
 -13   8   3        3.93       -8.16     19.24 o
 -12   8   3        7.41        6.90     29.41 o
 -11   8   3        5.93        2.70     11.39 o
 -10   8   3        6.84       13.19     12.49 o
  -9   8   3        4.04       -0.19      9.23 o
  -8   8   3       19.36       18.79      9.52 o
  -7   8   3       35.37       34.51      8.03 o
  -6   8   3        0.05        0.01      5.73 o
  -5   8   3      197.73      232.18     10.87 o
  -4   8   3       70.97       74.45      7.17 o
  -3   8   3        0.84       -3.85      4.07 o
  -2   8   3       12.58        4.94      4.49 o
  -1   8   3       12.00       11.90      4.45 o
   0   8   3      108.27      112.59      5.93 o
   1   8   3        2.21        0.81      4.09 o
   2   8   3      124.69      120.47      5.98 o
   3   8   3      151.55      154.42      6.80 o
   4   8   3       10.34        7.17      4.70 o
   5   8   3      232.79      213.40      8.63 o
   6   8   3       74.82       80.17      8.76 o
   7   8   3      169.47      172.07     11.96 o
   8   8   3       40.04       49.62     12.75 o
   9   8   3       23.19        9.28     12.86 o
  10   8   3        3.54       -6.22     13.10 o
  11   8   3        2.48        4.74     14.28 o
  12   8   3        2.51       16.00     17.90 o
  13   8   3        0.15       11.98     21.57 o
 -13   9   3       16.18       23.27     20.43 o
 -12   9   3       13.50       13.89     17.94 o
 -11   9   3        4.11        5.66     12.16 o
 -10   9   3      114.54      119.67     14.76 o
  -9   9   3        6.32       17.26     10.44 o
  -8   9   3       92.07       98.18     13.01 o
  -7   9   3        1.74       -7.04      8.58 o
  -6   9   3       78.87       79.03     11.28 o
  -5   9   3      470.18      461.11     14.72 o
  -4   9   3      135.14      157.68      9.45 o
  -3   9   3        0.19       -3.64      4.63 o
  -2   9   3      134.63      155.25      7.68 o
  -1   9   3      308.73      299.21      9.59 o
   0   9   3       15.01       20.15      6.07 o
   1   9   3       30.88       28.23      4.84 o
   2   9   3       20.72       23.90      4.93 o
   3   9   3      622.97      631.26     14.13 o
   4   9   3      188.74      229.87      8.92 o
   5   9   3     1100.12     1060.42     20.78 o
   6   9   3        0.50        9.04      8.21 o
   7   9   3      420.41      420.66     40.05 o
   8   9   3       13.44        9.43     15.25 o
   9   9   3        1.13      -16.00     11.91 o
  10   9   3        3.22        5.39     13.49 o
  11   9   3        1.70       -8.70     15.54 o
  12   9   3        0.17       -1.77     17.38 o
  13   9   3       18.35       20.86     19.74 o
 -13  10   3        2.58        1.35     20.04 o
 -12  10   3        1.94       -3.90     18.17 o
 -11  10   3       43.57       48.63     15.32 o
 -10  10   3       72.83       71.44     13.92 o
  -9  10   3      160.71      165.73     15.49 o
  -8  10   3        1.39       -0.06     13.44 o
  -7  10   3      337.22      306.31     17.28 o
  -6  10   3       80.16       90.61     11.04 o
  -5  10   3        0.45       -8.19      5.80 o
  -4  10   3       22.28       20.44      6.04 o
  -3  10   3        8.40       11.73      5.33 o
  -2  10   3        2.63       -2.59      4.54 o
  -1  10   3      104.03       91.14      8.21 o
   0  10   3       18.74       18.39      5.26 o
   1  10   3      166.79      152.72      7.52 o
   2  10   3       17.64       14.35      5.09 o
   3  10   3      157.27      184.61      8.24 o
   4  10   3       20.50       27.89      6.07 o
   5  10   3      340.98      318.13     12.80 o
   6  10   3       32.96       23.50     10.19 o
   7  10   3      371.92      357.61     21.84 o
   8  10   3      111.43       80.17     14.77 o
   9  10   3        0.01      -12.20     15.13 o
  10  10   3       12.09       40.07     15.67 o
  11  10   3        1.91       10.95     15.39 o
  12  10   3        0.17       -5.24     16.08 o
 -13  11   3       42.36       45.33     22.84 o
 -12  11   3        5.16       -0.90     18.14 o
 -11  11   3        6.79       11.47     17.44 o
 -10  11   3       62.64       60.49     15.05 o
  -9  11   3       29.27       32.65     11.92 o
  -8  11   3       14.05       -0.21      9.65 o
  -7  11   3      333.55      320.58     17.34 o
  -6  11   3       21.27       20.14     10.38 o
  -5  11   3      634.03      623.41     21.09 o
  -4  11   3      104.47       92.54      8.08 o
  -3  11   3      272.75      294.16     11.05 o
  -2  11   3      283.66      308.62     16.02 o
  -1  11   3      211.84      198.37     10.96 o
   0  11   3        0.13        0.39      5.04 o
   1  11   3       29.55       27.75      5.80 o
   2  11   3       41.43       36.59      6.04 o
   3  11   3      133.12      123.31      7.92 o
   4  11   3      107.30      101.56      8.80 o
   5  11   3        3.81        0.85      8.61 o
   6  11   3        3.84       -6.24      9.03 o
   7  11   3       57.57       40.30     13.19 o
   8  11   3       24.22       22.73     13.19 o
   9  11   3        8.14       14.50     14.08 o
  10  11   3        2.17        5.51     14.93 o
  11  11   3        1.25      -16.05     15.94 o
  12  11   3       17.34       41.54     19.10 o
 -13  12   3        0.48       21.53     26.34 o
 -12  12   3       19.58       16.33     19.83 o
 -11  12   3       56.22       46.43     22.08 o
 -10  12   3       42.04       34.84     14.63 o
  -9  12   3       26.60       17.16     14.60 o
  -8  12   3        7.25       -6.31     10.32 o
  -7  12   3      236.39      224.10     15.70 o
  -6  12   3       75.88       73.42     11.67 o
  -5  12   3     1126.67     1144.32     31.24 o
  -4  12   3        2.23       -8.75      7.85 o
  -3  12   3      397.91      411.97     14.34 o
  -2  12   3        3.64        7.49      5.84 o
  -1  12   3       99.88      102.99      7.58 o
   0  12   3       29.24       24.30      6.18 o
   1  12   3        0.54       -1.65      6.06 o
   2  12   3      112.46      107.26      8.33 o
   3  12   3      650.75      669.85     20.66 o
   4  12   3       11.76       24.87      9.41 o
   5  12   3      455.98      458.50     27.41 o
   6  12   3        0.51       -8.61     10.94 o
   7  12   3        1.15        5.08     11.63 o
   8  12   3        1.07       -2.89     12.43 o
   9  12   3       27.06       35.24     15.14 o
  10  12   3       17.81       23.04     16.67 o
  11  12   3        0.78        0.96     16.44 o
  12  12   3        0.09       -8.93     17.93 o
 -12  13   3        6.31       27.89     20.87 o
 -11  13   3       34.58       48.34     20.14 o
 -10  13   3        0.14       -9.70     12.93 o
  -9  13   3       26.83       28.98     21.03 o
  -8  13   3       35.22       41.29     12.15 o
  -7  13   3       12.97        5.43      9.98 o
  -6  13   3       53.34       62.00     11.86 o
  -5  13   3      382.88      374.38     18.45 o
  -4  13   3       34.16       40.86      9.80 o
  -3  13   3      249.23      272.26     14.72 o
  -2  13   3       94.70      102.83     15.87 o
  -1  13   3      507.64      470.79     17.86 o
   0  13   3      584.29      549.68     17.12 o
   1  13   3      545.35      490.75     27.79 o
   2  13   3      373.59      351.30     24.62 o
   3  13   3       86.73       82.34     11.83 o
   4  13   3       37.65       46.50     14.27 o
   5  13   3      342.76      340.38     19.06 o
   6  13   3        2.09       12.01     14.17 o
   7  13   3        2.14       17.49     13.29 o
   8  13   3        1.17        7.91     14.13 o
   9  13   3       30.30       49.94     21.58 o
  10  13   3       68.15       81.62     19.13 o
  11  13   3        4.38       -5.59     17.26 o
 -12  14   3       16.45      -16.83     20.64 o
 -11  14   3       20.01       18.65     19.66 o
 -10  14   3        1.06       14.11     17.53 o
  -9  14   3       49.94       24.32     14.36 o
  -8  14   3        0.01       -1.23     11.65 o
  -7  14   3       32.32       31.67     12.68 o
  -6  14   3        0.04       11.10      9.41 o
  -5  14   3       18.79       36.24     10.23 o
  -4  14   3        0.05       16.20      9.32 o
  -3  14   3      470.38      499.48     20.07 o
  -2  14   3       71.40       94.20     11.09 o
  -1  14   3      561.30      510.10     19.44 o
   0  14   3      261.67      229.17     13.89 o
   1  14   3      335.95      286.33     14.85 o
   2  14   3       38.91       49.10     10.83 o
   3  14   3      215.74      224.94     16.30 o
   4  14   3        1.15        9.16      9.95 o
   5  14   3       28.16       38.12     13.42 o
   6  14   3        1.18       15.76     19.08 o
   7  14   3       75.80       71.28     20.38 o
   8  14   3       31.17       18.49     21.11 o
   9  14   3        5.15      -21.29     14.83 o
  10  14   3        7.60      -17.10     16.30 o
  11  14   3        0.00       -7.12     16.97 o
 -11  15   3       80.00       68.81     22.87 o
 -10  15   3        1.22       20.21     19.16 o
  -9  15   3       14.65       31.97     14.96 o
  -8  15   3        2.24      -10.58     12.28 o
  -7  15   3       58.81       55.92     14.40 o
  -6  15   3       22.36        4.65     11.14 o
  -5  15   3       35.27       36.11     12.23 o
  -4  15   3       17.34       15.27     12.82 o
  -3  15   3        8.16       17.71     10.34 o
  -2  15   3       32.42       26.29     11.40 o
  -1  15   3      229.85      221.29     16.40 o
   0  15   3      245.94      225.84     16.56 o
   1  15   3      118.19      111.45     13.78 o
   2  15   3       15.47       -9.40      9.60 o
   3  15   3       42.29       50.16     11.90 o
   4  15   3       44.57       35.26     12.15 o
   5  15   3        0.14      -11.00     12.10 o
   6  15   3       12.51        2.84     13.33 o
   7  15   3        0.04       13.15     20.87 o
   8  15   3        5.60       30.03     15.54 o
   9  15   3        1.99       -6.87     16.45 o
  10  15   3       17.57       17.76     18.21 o
 -11  16   3       45.61       47.89     26.36 o
 -10  16   3        2.33       24.15     20.21 o
  -9  16   3        0.04      -19.45     13.96 o
  -8  16   3        0.45       -6.65     12.54 o
  -7  16   3        1.25       22.45     13.09 o
  -6  16   3        7.23       -1.27     11.64 o
  -5  16   3        6.58       -1.26     11.16 o
  -4  16   3       38.19       49.49     14.02 o
  -3  16   3      100.78      100.92     14.58 o
  -2  16   3      199.08      157.29     16.04 o
  -1  16   3       80.92       91.95     13.51 o
   0  16   3        1.60        9.80     13.26 o
   1  16   3        0.01        9.52     10.54 o
   2  16   3        3.13        0.52     10.63 o
   3  16   3       31.30       31.06     11.75 o
   4  16   3       38.19       31.26     14.16 o
   5  16   3        1.75       -0.45     13.57 o
   6  16   3        0.27        4.38     20.54 o
   7  16   3        0.03       -5.18     15.35 o
   8  16   3       49.05       53.01     27.48 o
   9  16   3       30.37       21.45     17.99 o
  10  16   3        6.89       11.14     18.68 o
 -10  17   3       27.41       73.51     23.06 o
  -9  17   3        1.27       -7.19     17.83 o
  -8  17   3        6.72      -20.91     13.59 o
  -7  17   3        0.82       15.79     13.68 o
  -6  17   3        1.45        0.54     14.40 o
  -5  17   3        8.06        8.13     12.25 o
  -4  17   3       28.56       28.33     13.27 o
  -3  17   3        6.90       -8.78     11.31 o
  -2  17   3       31.64       26.17     11.73 o
  -1  17   3        6.15        6.22     11.07 o
   0  17   3       12.07       16.22     11.37 o
   1  17   3        9.62        0.30     12.21 o
   2  17   3       33.46       28.02     14.80 o
   3  17   3       17.33       -1.40     12.87 o
   4  17   3       25.63        2.24     13.83 o
   5  17   3        0.28      -15.74     19.58 o
   6  17   3        5.29       12.97     14.78 o
   7  17   3        0.04      -10.69     14.93 o
   8  17   3       20.04       57.82     18.29 o
   9  17   3       14.61       15.66     18.54 o
 -10  18   3        3.17       26.35     25.35 o
  -9  18   3        3.95       14.40     19.87 o
  -8  18   3       11.26        0.33     15.17 o
  -7  18   3        1.92       -5.09     15.54 o
  -6  18   3        4.74       30.70     14.43 o
  -5  18   3        0.03       -6.04     12.82 o
  -4  18   3       15.66       28.55     12.93 o
  -3  18   3        4.21        0.86     12.21 o
  -2  18   3      123.48      122.09     15.94 o
  -1  18   3        4.19      -19.45     10.21 o
   0  18   3       48.77       44.55     13.75 o
   1  18   3       16.96       18.83     12.21 o
   2  18   3        7.89       13.71     13.30 o
   3  18   3       29.67       33.13     14.72 o
   4  18   3       16.24        6.94     14.22 o
   5  18   3       26.37       34.38     16.60 o
   6  18   3        0.22       26.86     16.11 o
   7  18   3       19.01        5.02     16.81 o
   8  18   3       46.98       48.71     19.34 o
   9  18   3       57.44       36.06     21.24 o
  -9  19   3        0.57      -10.26     61.65 o
  -8  19   3        0.19       13.22     24.02 o
  -7  19   3        3.16       43.50     15.85 o
  -6  19   3       22.97       32.37     17.19 o
  -5  19   3       29.89       29.89     14.74 o
  -4  19   3       18.61       32.67     14.44 o
  -3  19   3        9.93        4.42     12.40 o
  -2  19   3       22.13       17.67     17.38 o
  -1  19   3        2.78       18.86     13.54 o
   0  19   3       68.92       78.25     17.25 o
   1  19   3       13.93       18.14     14.75 o
   2  19   3       11.41       16.47     14.71 o
   3  19   3        6.80       -5.32     17.26 o
   4  19   3        6.94       -8.75     14.13 o
   5  19   3        0.81        8.56     17.63 o
   6  19   3        0.38       -2.89     16.68 o
   7  19   3        8.51       12.33     21.80 o
   8  19   3       29.60       29.81     20.01 o
  -8  20   3        4.47       12.62     25.67 o
  -7  20   3        2.68      -10.02     22.24 o
  -6  20   3        7.95       -5.83     21.13 o
  -5  20   3        3.98        7.80     14.96 o
  -4  20   3        9.22      -13.04     14.06 o
  -3  20   3        1.42        0.48     12.89 o
  -2  20   3        3.38       15.79     13.57 o
  -1  20   3        2.41        1.33     15.54 o
   0  20   3       23.10       45.45     16.64 o
   1  20   3        2.38       -8.21     14.03 o
   2  20   3       38.02       24.39     19.48 o
   3  20   3        0.23      -15.06     14.57 o
   4  20   3        1.24      -22.11     14.83 o
   5  20   3        0.11        2.33     16.27 o
   6  20   3        1.37      -11.17     16.11 o
   7  20   3       29.02       37.23     27.14 o
  -7  21   3        2.53      -18.55     23.74 o
  -6  21   3       18.25        4.75     17.93 o
  -5  21   3       15.57       18.83     22.28 o
  -4  21   3        6.83       14.93     17.46 o
  -3  21   3        0.04        8.50     16.38 o
  -2  21   3       21.79        0.37     15.81 o
  -1  21   3       19.23       43.82     18.27 o
   0  21   3        2.84       -1.11     15.41 o
   1  21   3        0.64       -7.18     14.10 o
   2  21   3        4.40      -13.04     14.89 o
   3  21   3        1.93        4.62     16.44 o
   4  21   3        1.71        5.76     16.75 o
   5  21   3        5.08        5.75     17.33 o
   6  21   3        1.52       -4.30     18.15 o
  -6  22   3        5.84       -0.05     34.43 o
  -5  22   3        1.57        2.80     18.26 o
  -4  22   3        0.32      -15.70     16.63 o
  -3  22   3        0.10       -8.34     16.63 o
  -2  22   3        4.28       13.44     18.28 o
  -1  22   3        5.23       -8.93     16.58 o
   0  22   3       11.52       13.65     17.94 o
   1  22   3        0.48       10.78     17.17 o
   2  22   3        0.09      -18.05     15.36 o
   3  22   3        9.19      -16.42     16.37 o
   4  22   3        5.09       -4.02     17.26 o
   5  22   3        0.36        6.03     18.28 o
  -4  23   3        0.60      -20.78     18.21 o
  -3  23   3        3.33       32.49     19.13 o
  -2  23   3        1.95       28.57     18.72 o
  -1  23   3        1.53       23.25     23.25 o
   0  23   3       13.79       18.89     25.92 o
   1  23   3        0.42        1.97     17.16 o
   2  23   3        0.15        5.73     17.98 o
   3  23   3        1.04       -4.82     23.32 o
   4  23   3       10.34      -51.29     33.57 o
  -2  24   3        7.89       28.30     20.84 o
  -1  24   3        2.57       11.43     20.32 o
   0  24   3        1.03       27.48     20.37 o
   1  24   3        0.05       21.56     26.16 o
 -14   0   4        0.14       88.47     41.63 o
 -13   0   4        0.99       16.68     31.39 o
 -12   0   4        0.12      -17.44     19.43 o
 -11   0   4      139.02       57.09     22.49 o
 -10   0   4        0.21        1.88     13.55 o
  -9   0   4      193.38      201.63     19.76 o
  -8   0   4        1.28       19.15     11.40 o
  -7   0   4       42.19       31.23     12.71 o
  -6   0   4       20.35       19.83      7.50 o
  -5   0   4       33.49       30.16      7.01 o
  -4   0   4      403.40      427.46     14.04 o
  -3   0   4      805.48      836.49     22.03 o
  -2   0   4        6.45       16.16      4.06 o
  -1   0   4      118.40      143.91     18.89 o
   0   0   4        0.78        1.91     10.49 o
   3   0   4        6.04        2.38      5.82 o
   4   0   4      197.36      215.43     12.77 o
   5   0   4       29.62       27.60      7.41 o
   6   0   4      126.66      138.17     13.13 o
   7   0   4      129.03       96.60     14.34 o
   8   0   4      321.52      315.47     24.03 o
   9   0   4       24.58       59.54     25.89 o
 -14   1   4        3.65       29.69     25.89 o
 -13   1   4        2.71       34.07     23.64 o
 -12   1   4        2.86       29.97     14.07 o
 -11   1   4       10.53      -11.07     11.43 o
 -10   1   4        1.42        3.18      9.16 o
  -9   1   4       62.98       90.45     12.73 o
  -8   1   4        0.34       -6.87      7.46 o
  -7   1   4        1.88        1.99      7.03 o
  -6   1   4       38.84       46.57      5.99 o
  -5   1   4       18.46       21.28      5.01 o
  -4   1   4       23.46       16.31      5.68 o
  -3   1   4       22.35       20.74      3.75 o
  -2   1   4       11.10       15.35      3.34 o
  -1   1   4      316.52      342.83      8.51 o
   0   1   4        0.13       11.10      6.91 o
   1   1   4      735.08      708.49     23.08 o
   2   1   4       58.44       64.75     12.02 o
   3   1   4        1.24        2.15      4.59 o
   4   1   4       28.49       27.35      6.41 o
   5   1   4       24.99       33.88      6.53 o
   6   1   4        2.20       -3.19      5.10 o
   7   1   4       11.85       24.94      8.86 o
   8   1   4       12.15       15.41     10.36 o
   9   1   4       22.09       34.86     24.07 o
  10   1   4        8.49       14.09     26.47 o
  11   1   4        7.14       27.73     28.10 o
  12   1   4        0.23        3.00     20.69 o
  13   1   4        0.78      -21.94     34.11 o
 -14   2   4        0.02        4.84     25.03 o
 -13   2   4        6.43       23.19     37.03 o
 -12   2   4        2.36        6.68     13.64 o
 -11   2   4        2.66       -0.58     12.19 o
 -10   2   4       47.41       38.27     11.30 o
  -9   2   4       50.21       46.23     10.88 o
  -8   2   4        9.24       16.13      9.88 o
  -7   2   4        6.84       -6.87      7.13 o
  -6   2   4        6.27        3.60      5.61 o
  -5   2   4       22.77       19.89      4.72 o
  -4   2   4       31.38       27.44      4.12 o
  -3   2   4      290.32      275.10      7.31 o
  -2   2   4        2.25       -0.62      2.95 o
  -1   2   4      529.98      530.28     11.69 o
   0   2   4       96.22      103.01      5.46 o
   1   2   4      307.21      329.46     15.06 o
   2   2   4       79.33       67.26      8.19 o
   3   2   4        3.63        5.60      5.07 o
   4   2   4       62.49       58.47      5.38 o
   5   2   4       12.75        3.16      7.53 o
   6   2   4       70.33       60.62      7.11 o
   7   2   4        9.11        8.30      7.92 o
   8   2   4      252.17      254.23     18.38 o
   9   2   4        1.45       21.46     17.30 o
  10   2   4        6.32       -5.11     17.82 o
  11   2   4       34.01       60.84     22.28 o
  12   2   4        0.46        4.81     20.75 o
 -14   3   4        2.05       20.26     31.05 o
 -13   3   4        5.03       35.81     23.69 o
 -12   3   4       38.23       25.05     17.15 o
 -11   3   4       33.65       17.55     12.65 o
 -10   3   4        0.43        1.22      9.93 o
  -9   3   4       82.27       95.79     12.21 o
  -8   3   4        3.26      -12.23      7.90 o
  -7   3   4       26.31       14.68      7.46 o
  -6   3   4      341.16      380.17     11.85 o
  -5   3   4        5.40        1.25      4.72 o
  -4   3   4      244.94      228.51      9.76 o
  -3   3   4       24.08       22.13      3.89 o
  -2   3   4      129.94      137.42      5.23 o
  -1   3   4      507.44      492.08     10.61 o
   0   3   4       11.65        2.18      3.11 o
   1   3   4      700.78      704.62     16.84 o
   2   3   4       50.05       50.29      5.87 o
   3   3   4       12.45        9.12      7.03 o
   4   3   4      372.52      405.58     11.85 o
   5   3   4        2.33       12.54      5.63 o
   6   3   4      305.33      291.95     19.89 o
   7   3   4        0.84       -9.93      7.33 o
   8   3   4      137.22      148.38     15.28 o
   9   3   4        1.21       -0.76     15.95 o
  10   3   4       27.08       10.14     18.13 o
  11   3   4        0.15      -13.21     20.12 o
  12   3   4        1.65       21.96     23.89 o
 -14   4   4        0.18       18.85     28.16 o
 -13   4   4        7.89       32.88     34.28 o
 -12   4   4        9.97        4.70     18.06 o
 -11   4   4       31.61       36.87     13.76 o
 -10   4   4       56.63       42.52     11.29 o
  -9   4   4       14.94        5.95      8.80 o
  -8   4   4       16.37       12.07      8.48 o
  -7   4   4        1.84       -1.97      7.37 o
  -6   4   4       43.40       38.96      7.27 o
  -5   4   4        5.71        5.58      6.42 o
  -4   4   4      208.96      229.66      8.26 o
  -3   4   4       25.74       18.84      3.90 o
  -2   4   4      305.55      324.15      8.07 o
  -1   4   4      464.82      468.52     10.84 o
   0   4   4       26.45       15.90      3.86 o
   1   4   4       45.53       49.61      6.90 o
   2   4   4        0.01      -13.27      6.63 o
   3   4   4       17.23       13.73      4.30 o
   4   4   4      696.41      672.42     16.56 o
   5   4   4        7.91        5.48      5.14 o
   6   4   4      549.75      530.86     16.47 o
   7   4   4       65.09       55.29      9.46 o
   8   4   4       96.96       91.92     21.63 o
   9   4   4        1.10       -5.65     16.33 o
  10   4   4        3.08       38.85     19.89 o
  11   4   4        1.52        6.13     34.44 o
  12   4   4        0.15        2.92     15.80 o
 -13   5   4        0.09      -14.80     23.26 o
 -12   5   4       19.33       16.89     16.42 o
 -11   5   4        0.05      -13.72     12.32 o
 -10   5   4        1.65        3.12     10.31 o
  -9   5   4        0.06       20.42      9.54 o
  -8   5   4      161.78      159.78     12.05 o
  -7   5   4        0.31       -1.55      7.14 o
  -6   5   4        6.14       -7.61      6.12 o
  -5   5   4        0.31        0.66      4.92 o
  -4   5   4      247.42      240.24      8.67 o
  -3   5   4       14.62       16.00      4.18 o
  -2   5   4      108.42      112.89      6.00 o
  -1   5   4        0.17       -0.01      2.98 o
   0   5   4       90.94       94.84      5.73 o
   1   5   4        6.01        7.63      3.83 o
   2   5   4        4.46        7.41      3.85 o
   3   5   4        5.94        5.04      4.17 o
   4   5   4      145.04      143.97      9.11 o
   5   5   4        2.32       -3.61      6.04 o
   6   5   4      378.10      353.69     20.30 o
   7   5   4      106.14      119.16     11.34 o
   8   5   4       52.96       39.08     11.59 o
   9   5   4       39.59       29.20     18.04 o
  10   5   4        0.36       -9.80     18.38 o
  11   5   4       16.19       20.11     28.45 o
  12   5   4        2.47        0.90     16.24 o
 -13   6   4        0.35      -28.16     32.32 o
 -12   6   4       11.19       23.48     18.01 o
 -11   6   4        0.33        3.12     12.73 o
 -10   6   4       31.33       16.15     11.28 o
  -9   6   4        6.04       10.97      9.76 o
  -8   6   4      129.87      106.45     11.26 o
  -7   6   4        1.22      -10.15      9.66 o
  -6   6   4      567.14      551.60     17.68 o
  -5   6   4        1.80        4.55      5.49 o
  -4   6   4       49.39       51.97      6.71 o
  -3   6   4      205.54      219.94      7.94 o
  -2   6   4      599.55      603.42     12.91 o
  -1   6   4        9.96       13.74      4.40 o
   0   6   4        7.97       -0.76      4.25 o
   1   6   4        0.00       -2.97      4.28 o
   2   6   4      308.78      296.06      9.43 o
   3   6   4      161.64      148.46      7.46 o
   4   6   4        3.48        0.41      4.96 o
   5   6   4       11.34       -3.70      6.93 o
   6   6   4      164.13      142.72     13.74 o
   7   6   4       36.87       54.18     11.36 o
   8   6   4        6.40       -4.11     15.23 o
   9   6   4       12.49        5.07     12.45 o
  10   6   4       33.75       52.78     14.66 o
  11   6   4        0.98       15.77     15.08 o
  12   6   4        4.02       35.19     17.11 o
 -13   7   4        0.00      -10.42     23.28 o
 -12   7   4        0.05      -25.71     15.37 o
 -11   7   4       10.00        7.30     13.38 o
 -10   7   4        1.29       10.60     12.41 o
  -9   7   4        7.76       13.60      9.95 o
  -8   7   4       75.41       52.45     11.23 o
  -7   7   4        0.03      -12.46      7.29 o
  -6   7   4     1154.31     1161.27     29.17 o
  -5   7   4       42.51       42.12      7.26 o
  -4   7   4      340.95      310.95     13.04 o
  -3   7   4       89.51       89.50      6.18 o
  -2   7   4        3.05        2.34      4.63 o
  -1   7   4        0.01        2.44      4.32 o
   0   7   4        8.30        5.27      4.39 o
   1   7   4        0.54        1.32      4.53 o
   2   7   4      265.67      262.78      9.04 o
   3   7   4      161.10      157.98      6.96 o
   4   7   4      464.06      462.33     15.94 o
   5   7   4       96.75      104.70      8.51 o
   6   7   4        3.53        3.55      7.64 o
   7   7   4       13.40       18.96      8.73 o
   8   7   4        0.80       -2.23     10.50 o
   9   7   4        7.35        8.28     18.51 o
  10   7   4        1.14       -3.89     13.57 o
  11   7   4       20.69       18.98     16.18 o
  12   7   4        5.19        2.56     19.84 o
 -13   8   4        3.16      -30.74     23.46 o
 -12   8   4        6.57        3.24     25.55 o
 -11   8   4        0.00       17.15     16.30 o
 -10   8   4       95.86      133.25     17.21 o
  -9   8   4        2.88       -1.37     10.05 o
  -8   8   4        2.10        2.82      9.13 o
  -7   8   4       33.96       28.77      9.52 o
  -6   8   4      892.85      906.69     23.96 o
  -5   8   4       26.33        7.89      9.63 o
  -4   8   4     1683.54     1678.31     31.86 o
  -3   8   4      160.48      157.62      8.19 o
  -2   8   4      346.03      387.07     12.18 o
  -1   8   4       52.52       65.28      5.56 o
   0   8   4       86.70       69.05      8.57 o
   1   8   4       33.32       30.76      5.06 o
   2   8   4      295.34      309.09     12.75 o
   3   8   4       30.96       32.37      5.54 o
   4   8   4      905.03      961.19     23.37 o
   5   8   4       93.39       91.95     13.92 o
   6   8   4      213.13      203.48     15.45 o
   7   8   4        0.50       -4.63      9.32 o
   8   8   4        0.68        0.90     11.11 o
   9   8   4        0.69        9.87     12.28 o
  10   8   4       16.23       53.13     15.63 o
  11   8   4        0.71      -20.04     15.34 o
  12   8   4       22.74       24.12     18.13 o
 -13   9   4        1.73       15.50     26.42 o
 -12   9   4        0.70       -6.02     21.24 o
 -11   9   4       13.07       18.85     16.75 o
 -10   9   4        0.18      -13.92     13.41 o
  -9   9   4       30.94       18.98     12.47 o
  -8   9   4       86.26      105.07     14.70 o
  -7   9   4        2.86        3.71      9.88 o
  -6   9   4       93.98      104.79     13.16 o
  -5   9   4       14.08        1.97      8.10 o
  -4   9   4       82.60       80.05     14.86 o
  -3   9   4      300.48      331.31     12.16 o
  -2   9   4       12.37       10.51      5.78 o
  -1   9   4       32.12       36.97      5.45 o
   0   9   4       54.26       52.19      6.16 o
   1   9   4       32.08       38.07      6.65 o
   2   9   4      143.96      138.83     17.29 o
   3   9   4        4.43      -10.98      5.49 o
   4   9   4        9.64        8.76      7.68 o
   5   9   4        0.65        0.04      9.26 o
   6   9   4       66.34       62.20     11.83 o
   7   9   4        6.01        9.29     10.64 o
   8   9   4        3.87      -15.61     11.29 o
   9   9   4        0.10      -24.04     12.02 o
  10   9   4        7.75       -6.77     13.94 o
  11   9   4       18.01       31.70     17.55 o
 -12  10   4        1.53        2.40     23.65 o
 -11  10   4        0.98      -12.07     15.70 o
 -10  10   4       22.73       19.95     15.66 o
  -9  10   4       48.86       51.36     15.45 o
  -8  10   4        1.04       11.57     11.34 o
  -7  10   4       76.68       91.32     14.48 o
  -6  10   4        3.28        6.99      9.93 o
  -5  10   4       21.79       30.26     10.32 o
  -4  10   4        6.67       -7.24      8.65 o
  -3  10   4       81.52       79.12      9.17 o
  -2  10   4      129.78      139.57      8.56 o
  -1  10   4       28.36       33.63      5.82 o
   0  10   4        8.67       17.44      5.28 o
   1  10   4        0.01        0.49      5.66 o
   2  10   4        5.40        4.19      5.86 o
   3  10   4       37.97       34.87      8.62 o
   4  10   4       34.90       42.17     10.41 o
   5  10   4        2.90       -1.74      9.63 o
   6  10   4        0.74      -15.24      9.71 o
   7  10   4        0.41       -4.58     11.35 o
   8  10   4        1.71       25.93     13.51 o
   9  10   4        0.24      -12.58     13.36 o
  10  10   4       10.01        9.67     15.25 o
  11  10   4       15.62       44.55     18.65 o
 -12  11   4        0.02       19.09     24.38 o
 -11  11   4        9.84        4.77     17.20 o
 -10  11   4        1.20        1.87     18.00 o
  -9  11   4       24.93       51.16     15.81 o
  -8  11   4       58.98       36.53     13.47 o
  -7  11   4        5.98        3.59     11.18 o
  -6  11   4       96.40      107.73     14.06 o
  -5  11   4        6.95        5.22      9.88 o
  -4  11   4        0.12        2.06      8.73 o
  -3  11   4      161.56      154.48     17.28 o
  -2  11   4        8.99        4.61      8.39 o
  -1  11   4        8.96        7.80      7.39 o
   0  11   4        1.86        0.94      6.66 o
   1  11   4        1.98        2.56      6.62 o
   2  11   4       61.88       49.30      9.25 o
   3  11   4      174.16      174.13     14.16 o
   4  11   4        3.20       -9.68      8.95 o
   5  11   4      155.40      149.01     14.94 o
   6  11   4       54.17       39.84     12.32 o
   7  11   4        0.74        9.41     12.10 o
   8  11   4        0.53       -2.05     12.47 o
   9  11   4        0.99        4.67     16.19 o
  10  11   4        0.14       -4.45     15.62 o
  11  11   4        4.81       -4.83     16.21 o
 -12  12   4        0.78       -7.77     23.93 o
 -11  12   4       17.59       22.40     23.36 o
 -10  12   4        2.13       18.35     16.86 o
  -9  12   4       70.94      108.56     19.22 o
  -8  12   4       24.85       31.71     14.14 o
  -7  12   4       10.89       22.67     11.85 o
  -6  12   4        0.06       -2.75     10.39 o
  -5  12   4       10.45       13.48     10.10 o
  -4  12   4       91.15       72.22     14.11 o
  -3  12   4      268.97      281.18     16.58 o
  -2  12   4       10.77       24.40      9.32 o
  -1  12   4        1.70       -1.52      8.44 o
   0  12   4        5.44        7.26      8.50 o
   1  12   4       22.35       18.19     10.36 o
   2  12   4        7.29       -6.04      8.97 o
   3  12   4        1.46       14.65     10.48 o
   4  12   4       20.05       16.45     10.59 o
   5  12   4       11.28       23.46     12.23 o
   6  12   4       27.79       24.75     19.83 o
   7  12   4       21.22        8.23     12.47 o
   8  12   4       36.52       31.33     14.67 o
   9  12   4       22.38       24.80     21.29 o
  10  12   4        1.32      -29.65     14.82 o
 -11  13   4        0.53       34.47     24.03 o
 -10  13   4        0.03       -1.24     15.67 o
  -9  13   4        1.49       15.22     16.30 o
  -8  13   4        3.82        2.59     14.31 o
  -7  13   4        0.59      -14.26     12.19 o
  -6  13   4       22.98       32.19     12.91 o
  -5  13   4        2.09       16.63     10.64 o
  -4  13   4        0.48       -2.86      9.49 o
  -3  13   4      174.81      163.09     14.53 o
  -2  13   4       21.06       18.06      9.90 o
  -1  13   4      201.74      190.61     14.62 o
   0  13   4       14.55        8.12      8.70 o
   1  13   4       44.76       30.72     11.54 o
   2  13   4       48.21       29.18     13.87 o
   3  13   4       35.02       29.37     11.44 o
   4  13   4      166.12      169.64     16.49 o
   5  13   4       31.59       17.99     12.38 o
   6  13   4       19.74       15.51     18.81 o
   7  13   4        3.20        4.55     13.43 o
   8  13   4       24.66       20.03     15.38 o
   9  13   4        5.39       15.00     16.53 o
  10  13   4        8.27       29.49     18.58 o
 -11  14   4       12.36        9.31     25.95 o
 -10  14   4        4.06       37.64     18.39 o
  -9  14   4      114.05      163.24     22.76 o
  -8  14   4        3.98       18.60     15.25 o
  -7  14   4        0.19        1.54     13.97 o
  -6  14   4       11.13      -15.39     20.41 o
  -5  14   4       14.80        1.33     12.11 o
  -4  14   4       12.66        7.77     10.92 o
  -3  14   4       73.65       93.03     13.38 o
  -2  14   4        5.64       -6.27      9.86 o
  -1  14   4      125.29       97.08     14.79 o
   0  14   4       21.59       16.39     10.93 o
   1  14   4       75.42       83.76     13.75 o
   2  14   4        0.92       -1.23     13.59 o
   3  14   4        0.52       -2.62     10.59 o
   4  14   4        0.10      -15.09     10.45 o
   5  14   4        0.47        0.13     12.46 o
   6  14   4        0.90      -11.55     12.52 o
   7  14   4       59.88       92.28     17.17 o
   8  14   4       52.67       92.46     18.75 o
   9  14   4       97.86      125.79     20.81 o
  10  14   4       11.96       11.17     17.55 o
 -10  15   4        1.58       -6.84     17.76 o
  -9  15   4        4.39       18.33     17.25 o
  -8  15   4       14.21        9.77     16.88 o
  -7  15   4        0.15       -7.26     14.09 o
  -6  15   4        2.35       25.51     14.64 o
  -5  15   4        1.16       -2.73     12.14 o
  -4  15   4       56.56       55.04     16.78 o
  -3  15   4        8.22       21.59     12.68 o
  -2  15   4        1.64      -13.92     10.57 o
  -1  15   4        0.95       16.96     11.69 o
   0  15   4        7.81      -10.88     10.61 o
   1  15   4      110.81       77.84     15.21 o
   2  15   4       39.04       22.44     12.12 o
   3  15   4       15.22       18.52     13.89 o
   4  15   4       16.43       10.19     12.09 o
   5  15   4        1.23        0.00     12.45 o
   6  15   4        7.46       17.92     17.59 o
   7  15   4        7.95       -9.62     19.62 o
   8  15   4       37.48       70.87     18.86 o
   9  15   4        2.14       14.07     17.49 o
 -10  16   4       17.89       33.63     37.16 o
  -9  16   4        5.93       -3.26     17.06 o
  -8  16   4       15.67       -4.47     19.97 o
  -7  16   4        7.11       -5.06     15.40 o
  -6  16   4       14.33       14.18     14.20 o
  -5  16   4        7.30        4.09     14.08 o
  -4  16   4       21.84       33.99     14.06 o
  -3  16   4        2.89       -1.88     12.19 o
  -2  16   4       23.48        8.47     12.68 o
  -1  16   4        0.78        3.39     11.77 o
   0  16   4        1.60       -5.29     11.58 o
   1  16   4        0.06       18.24     14.62 o
   2  16   4        4.74       -5.09     11.10 o
   3  16   4        6.16        4.14     12.32 o
   4  16   4       25.03       21.70     13.84 o
   5  16   4        6.06        1.01     14.03 o
   6  16   4       19.53       30.62     15.28 o
   7  16   4        0.66       -1.95     14.87 o
   8  16   4       20.52       14.46     27.07 o
   9  16   4        0.90       11.46     17.70 o
  -9  17   4        4.25       23.01     18.22 o
  -8  17   4        1.57      -10.72     16.01 o
  -7  17   4        2.55       -7.46     14.95 o
  -6  17   4        0.01       -0.92     14.23 o
  -5  17   4        0.03       -0.74     13.55 o
  -4  17   4        3.51       16.76     14.60 o
  -3  17   4       38.09       20.81     14.61 o
  -2  17   4       92.06       99.38     17.62 o
  -1  17   4       23.58       19.13     13.56 o
   0  17   4      123.09      106.63     27.17 o
   1  17   4       87.34       64.58     15.70 o
   2  17   4        0.78        9.12     18.12 o
   3  17   4       21.72        1.94     12.98 o
   4  17   4        3.33        6.05     13.70 o
   5  17   4        1.18       14.06     15.54 o
   6  17   4        1.61        8.96     15.64 o
   7  17   4       17.19        5.28     16.42 o
   8  17   4        3.06       26.57     17.97 o
  -8  18   4        0.51       -1.15     17.50 o
  -7  18   4        1.50        6.74     16.72 o
  -6  18   4        0.25        0.48     15.61 o
  -5  18   4        0.01       11.86     14.67 o
  -4  18   4        3.14        7.95     14.07 o
  -3  18   4        9.14       -4.11     13.76 o
  -2  18   4       15.05        9.25     13.80 o
  -1  18   4      146.13      121.49     18.31 o
   0  18   4       26.59       24.35     15.20 o
   1  18   4      178.11      173.25     20.18 o
   2  18   4       19.71       22.52     14.22 o
   3  18   4       19.74       26.21     14.97 o
   4  18   4       10.95       -6.93     13.19 o
   5  18   4        2.41       10.14     15.06 o
   6  18   4       10.97       16.82     16.64 o
   7  18   4       15.80       -0.89     15.44 o
  -8  19   4        6.86       42.19     22.20 o
  -7  19   4        1.08       17.74     18.23 o
  -6  19   4        3.69       11.43     16.40 o
  -5  19   4        1.40        1.24     14.99 o
  -4  19   4        5.04       12.68     15.64 o
  -3  19   4       16.91       13.17     15.18 o
  -2  19   4       92.45      119.14     19.29 o
  -1  19   4       93.77       93.90     18.36 o
   0  19   4       50.35       47.20     16.13 o
   1  19   4       23.54        8.06     18.47 o
   2  19   4       14.62       11.11     15.57 o
   3  19   4        0.02       -8.57     14.60 o
   4  19   4        3.44        7.15     17.52 o
   5  19   4        2.04       26.27     17.22 o
   6  19   4        0.76      -12.58     16.44 o
  -7  20   4        3.07       17.68     19.71 o
  -6  20   4        8.82       -5.16     17.18 o
  -5  20   4        3.63       -3.30     16.75 o
  -4  20   4       25.90       23.39     16.94 o
  -3  20   4        3.36      -22.48     15.18 o
  -2  20   4       22.77       26.86     16.34 o
  -1  20   4       19.18       25.44     16.37 o
   0  20   4       29.01       57.37     17.85 o
   1  20   4        0.28      -11.10     30.50 o
   2  20   4       11.73       16.91     15.55 o
   3  20   4        2.52       -1.90     15.02 o
   4  20   4        0.00       17.10     16.85 o
   5  20   4       13.78       42.28     19.10 o
  -5  21   4        1.22       14.83     18.10 o
  -4  21   4        4.12       -7.42     16.54 o
  -3  21   4       11.58        5.06     17.03 o
  -2  21   4       15.31        3.93     15.94 o
  -1  21   4       15.43       13.44     17.52 o
   0  21   4        0.29        1.85     16.70 o
   1  21   4        0.19        2.85     17.11 o
   2  21   4        0.08       -5.13     16.22 o
   3  21   4        1.11       -1.87     16.47 o
   4  21   4        0.87        5.93     17.38 o
  -4  22   4        2.67       53.58     26.26 o
  -3  22   4        0.06       15.59     28.23 o
  -2  22   4        1.23       10.50     19.44 o
  -1  22   4        2.72       -6.82     16.42 o
   0  22   4        0.80       17.61     17.91 o
   1  22   4        0.15       17.65     22.99 o
   2  22   4        3.50        5.72     17.85 o
 -13   1   5       17.37       44.90     41.62 o
 -12   1   5       19.49       24.89     21.53 o
 -11   1   5        1.04      -13.29     12.18 o
 -10   1   5        3.12      -10.94     11.29 o
  -9   1   5      132.11      147.66     15.73 o
  -8   1   5       14.62       -4.83      9.27 o
  -7   1   5      234.90      260.42     16.71 o
  -6   1   5       34.70       43.84      9.96 o
  -5   1   5       96.73      107.89      8.75 o
  -4   1   5        0.14       -1.58      5.23 o
  -3   1   5        3.50        4.14      4.58 o
  -2   1   5       11.35       12.84      3.81 o
  -1   1   5      465.96      455.43     11.73 o
   0   1   5        9.82        4.50      6.94 o
   1   1   5       53.86       65.01      7.49 o
   2   1   5       26.59       44.58      8.51 o
   3   1   5      110.51      117.40      9.72 o
   4   1   5       21.98       12.18      6.24 o
   5   1   5      630.76      612.61     15.39 o
   6   1   5      198.52      243.79     12.27 o
   7   1   5      329.91      333.64     15.84 o
   8   1   5       64.40       69.29     25.03 o
   9   1   5       10.02       -8.27     23.62 o
  10   1   5        7.39       14.73     27.97 o
  11   1   5        4.81        4.98     22.19 o
 -13   2   5        0.76       19.12     26.00 o
 -12   2   5        0.02        7.44     14.17 o
 -11   2   5        3.72       -1.74     13.35 o
 -10   2   5       17.65       10.67     12.53 o
  -9   2   5        0.38        2.88     10.08 o
  -8   2   5       21.14       29.91     11.22 o
  -7   2   5      621.16      609.22     24.04 o
  -6   2   5       28.96       16.97      9.26 o
  -5   2   5      921.23      893.97     22.03 o
  -4   2   5       19.21       13.82      5.80 o
  -3   2   5       57.23       56.76      5.60 o
  -2   2   5        0.13       -3.49      3.46 o
  -1   2   5       55.61       46.32      4.76 o
   0   2   5        0.32       -3.45      4.10 o
   1   2   5       59.59       59.91      8.38 o
   2   2   5      108.25      106.56     18.40 o
   3   2   5      554.71      543.18     22.05 o
   4   2   5      235.00      269.99     12.53 o
   5   2   5      160.44      152.98     15.19 o
   6   2   5        0.00       -0.05      8.20 o
   7   2   5       72.96      104.09     19.59 o
   8   2   5       16.87       40.57     24.10 o
   9   2   5       95.65       86.90     30.21 o
  10   2   5        0.04      -10.52     27.36 o
  11   2   5        1.47        0.91     32.08 o
 -13   3   5       37.06       74.70     40.85 o
 -12   3   5        9.48       25.96     15.97 o
 -11   3   5       50.08       26.78     15.33 o
 -10   3   5       28.72       34.90     13.52 o
  -9   3   5        4.60        9.09     10.57 o
  -8   3   5       15.96       -0.21      9.95 o
  -7   3   5      133.55      165.07     14.66 o
  -6   3   5       51.87       49.05     10.26 o
  -5   3   5      698.37      728.80     21.67 o
  -4   3   5      308.78      296.73     16.21 o
  -3   3   5      197.72      204.35      8.01 o
  -2   3   5      149.55      149.90      6.24 o
  -1   3   5       15.31       19.55      6.47 o
   0   3   5        3.82        0.78      5.34 o
   1   3   5      101.00      113.87     11.58 o
   2   3   5        1.59       -0.70      5.42 o
   3   3   5      160.86      159.24      9.85 o
   4   3   5      261.38      289.45     17.46 o
   5   3   5       83.12       90.64      8.43 o
   6   3   5       36.24       36.28      9.73 o
   7   3   5       41.17       54.97      9.79 o
   8   3   5        1.49       13.13     16.52 o
   9   3   5       15.57        8.74     32.72 o
  10   3   5        0.71        2.00     45.25 o
  11   3   5        1.51       52.07     24.88 o
 -13   4   5        6.04       36.40     30.45 o
 -12   4   5        6.40       -4.41     17.54 o
 -11   4   5        8.99       -5.09     13.12 o
 -10   4   5       61.83       69.94     14.93 o
  -9   4   5        0.13      -11.07     11.10 o
  -8   4   5        2.16       -2.81      9.53 o
  -7   4   5        0.03       -8.31      9.13 o
  -6   4   5       36.48       39.27      9.88 o
  -5   4   5      308.88      307.06     14.36 o
  -4   4   5       65.83       67.94     11.18 o
  -3   4   5      307.96      300.06     12.28 o
  -2   4   5        8.58        4.29      3.81 o
  -1   4   5        2.52        0.41      4.59 o
   0   4   5       40.51       50.37      5.34 o
   1   4   5       45.96       52.59      9.96 o
   2   4   5        3.11        8.00      6.55 o
   3   4   5      147.32      166.78     11.14 o
   4   4   5       49.98       41.50     10.66 o
   5   4   5      212.23      198.27     13.72 o
   6   4   5        5.41        4.30      9.17 o
   7   4   5       62.19       83.91     12.49 o
   8   4   5       10.65       19.24     17.00 o
   9   4   5       23.26        2.91     18.18 o
  10   4   5        1.06       13.04     20.48 o
  11   4   5        2.61       21.05     26.14 o
 -12   5   5        0.56       43.65     19.04 o
 -11   5   5       22.86       24.87     14.35 o
 -10   5   5        8.89       11.18     12.78 o
  -9   5   5        0.02       -8.10     10.57 o
  -8   5   5       13.98       11.60     10.67 o
  -7   5   5       41.13       36.25     13.67 o
  -6   5   5       50.15       29.47     10.43 o
  -5   5   5       12.35        9.34      8.30 o
  -4   5   5      164.49      159.81     10.46 o
  -3   5   5        0.54        4.43      5.64 o
  -2   5   5      348.74      360.67     10.46 o
  -1   5   5        1.27        3.81      3.41 o
   0   5   5      102.95      112.76      6.93 o
   1   5   5        8.01        6.41      7.08 o
   2   5   5        3.35       -5.23      6.95 o
   3   5   5      197.66      210.27     17.91 o
   4   5   5       19.61       22.60      8.30 o
   5   5   5        1.55        6.15      8.59 o
   6   5   5        0.48       -0.26     10.07 o
   7   5   5       40.89       54.88     11.90 o
   8   5   5        1.31        4.69     16.52 o
   9   5   5       11.49        0.79     45.26 o
  10   5   5       13.37       19.62     22.09 o
  11   5   5        4.51       -4.73     16.34 o
 -12   6   5        1.71        6.65     17.82 o
 -11   6   5        2.09       -3.29     13.12 o
 -10   6   5        0.03      -17.06     11.55 o
  -9   6   5        1.45       -1.85     11.50 o
  -8   6   5       17.07        7.71     10.48 o
  -7   6   5       15.08       -5.35      9.12 o
  -6   6   5       52.77       55.83     12.51 o
  -5   6   5       31.09       31.46      9.33 o
  -4   6   5        2.51        7.65      7.39 o
  -3   6   5       12.05       18.69      6.84 o
  -2   6   5       82.94       73.22      6.88 o
  -1   6   5       14.59        4.76      5.13 o
   0   6   5       87.48       84.55      8.33 o
   1   6   5       13.11       13.61      5.37 o
   2   6   5      122.57      118.34     13.76 o
   3   6   5        7.19       -0.44      6.64 o
   4   6   5      111.72      126.39      9.19 o
   5   6   5        1.63       -0.91      8.51 o
   6   6   5       17.14       16.63     12.96 o
   7   6   5        4.48       -1.10     10.59 o
   8   6   5        2.76        2.68     16.22 o
   9   6   5        0.40      -13.21     11.96 o
  10   6   5        0.75       16.00     14.69 o
  11   6   5        0.03        7.47     16.55 o
 -12   7   5        2.48       -6.13     18.23 o
 -11   7   5       18.77       21.14     14.67 o
 -10   7   5        2.22       -7.92     14.49 o
  -9   7   5        0.14       12.27     11.78 o
  -8   7   5        0.11      -11.09     10.09 o
  -7   7   5        0.84       -2.98     10.56 o
  -6   7   5       36.18       26.22      9.86 o
  -5   7   5       10.60        2.98      8.75 o
  -4   7   5      136.70      150.18     12.25 o
  -3   7   5       67.82       66.53      8.58 o
  -2   7   5       85.13       76.81     10.58 o
  -1   7   5        0.22       -2.60      5.34 o
   0   7   5      384.92      355.23     22.27 o
   1   7   5        0.02       -4.41      6.09 o
   2   7   5       10.61       15.23      6.32 o
   3   7   5       15.88        7.27      6.50 o
   4   7   5       72.71       66.74     10.54 o
   5   7   5        4.44       -0.64      9.56 o
   6   7   5       27.01       16.68     13.68 o
   7   7   5       19.05       14.09      9.54 o
   8   7   5        0.90       16.72     15.52 o
   9   7   5        4.27       10.87     13.50 o
  10   7   5        6.56       -3.70     14.84 o
 -12   8   5        7.39       32.20     19.78 o
 -11   8   5        7.26       19.07     15.08 o
 -10   8   5       56.35       67.97     15.64 o
  -9   8   5        0.80      -16.48     11.39 o
  -8   8   5        0.29        5.71     10.94 o
  -7   8   5        2.14       -2.24      9.97 o
  -6   8   5        0.87        7.28     10.57 o
  -5   8   5        8.76        9.69      8.97 o
  -4   8   5       28.12       45.23     10.87 o
  -3   8   5       47.70       38.37      9.88 o
  -2   8   5      415.84      378.01     16.22 o
  -1   8   5       23.29       11.25      7.05 o
   0   8   5      222.77      197.90     14.18 o
   1   8   5        8.84        7.04      5.36 o
   2   8   5       53.84       52.40      6.43 o
   3   8   5        9.09       16.23      6.42 o
   4   8   5       33.61       27.03      7.39 o
   5   8   5       37.00       34.12      9.74 o
   6   8   5        0.03        6.35      9.69 o
   7   8   5        8.51        8.95     11.10 o
   8   8   5       34.41       19.71     16.25 o
   9   8   5       37.81       56.68     18.04 o
  10   8   5        0.14       -8.57     14.23 o
 -12   9   5       15.29       10.77     19.89 o
 -11   9   5       13.70       22.11     17.85 o
 -10   9   5       16.20       45.96     18.29 o
  -9   9   5        3.16       -1.95     13.46 o
  -8   9   5        4.12       -4.66     12.91 o
  -7   9   5        3.63        5.69     11.95 o
  -6   9   5        2.50       -8.18     10.27 o
  -5   9   5        0.03      -13.34     11.88 o
  -4   9   5       59.90       44.21     19.44 o
  -3   9   5       19.43       23.32      9.33 o
  -2   9   5      148.88      119.73     12.51 o
  -1   9   5       23.76       19.98      7.62 o
   0   9   5        7.98       -4.04      6.42 o
   1   9   5       98.45       92.29      8.98 o
   2   9   5        9.74       15.77      7.24 o
   3   9   5       17.75        6.88      7.95 o
   4   9   5        0.13        0.06      8.53 o
   5   9   5       16.07       18.56     18.77 o
   6   9   5        0.00       14.65     11.07 o
   7   9   5       37.00       54.03     13.10 o
   8   9   5       50.17       45.69     14.36 o
   9   9   5       44.38       55.37     17.11 o
  10   9   5       10.24       -5.33     14.58 o
 -11  10   5       15.04       -7.12     17.81 o
 -10  10   5        7.84       23.37     17.16 o
  -9  10   5        0.18      -10.45     16.02 o
  -8  10   5        2.40       11.73     13.64 o
  -7  10   5        0.02       -4.72     11.95 o
  -6  10   5        0.89      -14.53     10.32 o
  -5  10   5       19.97       14.25     11.70 o
  -4  10   5        0.26        8.74     12.89 o
  -3  10   5       17.31       34.10     10.64 o
  -2  10   5       21.56        6.49     11.91 o
  -1  10   5       28.07       24.98      9.51 o
   0  10   5       67.28       50.99     10.12 o
   1  10   5       33.14       16.93      8.60 o
   2  10   5       53.57       35.73     13.48 o
   3  10   5       13.89       15.22      9.07 o
   4  10   5        0.13        3.92      9.54 o
   5  10   5       18.43       29.68     10.63 o
   6  10   5        0.48        3.10     10.98 o
   7  10   5       24.09       43.26     13.66 o
   8  10   5        6.38        0.10     13.53 o
   9  10   5       60.36       54.36     16.91 o
  10  10   5        0.56       -7.54     15.42 o
 -11  11   5        0.39      -13.77     17.57 o
 -10  11   5        1.16      -14.01     14.94 o
  -9  11   5        0.00       25.93     15.56 o
  -8  11   5        2.92       -1.59     16.86 o
  -7  11   5        2.72       -3.33     15.46 o
  -6  11   5        0.31       -1.92     11.83 o
  -5  11   5       52.68       68.66     25.43 o
  -4  11   5        0.05      -12.61      9.86 o
  -3  11   5       12.97       23.16     11.19 o
  -2  11   5        5.71       -3.50     12.85 o
  -1  11   5       76.41       56.82     13.78 o
   0  11   5       18.33        4.47     12.50 o
   1  11   5       14.81       42.19     13.88 o
   2  11   5       41.27       51.98     10.62 o
   3  11   5        3.76        5.90      9.71 o
   4  11   5        0.13       19.14     10.41 o
   5  11   5        6.67       29.72     11.92 o
   6  11   5        1.01        1.14     11.52 o
   7  11   5       25.47       53.31     15.77 o
   8  11   5        9.05       26.81     17.63 o
   9  11   5        8.90       -4.65     16.65 o
 -10  12   5       21.78       43.26     18.66 o
  -9  12   5       18.34        1.76     15.05 o
  -8  12   5        6.43       -1.94     14.01 o
  -7  12   5        0.19        7.94     13.26 o
  -6  12   5        9.12       22.14     13.26 o
  -5  12   5       81.49       79.31     15.21 o
  -4  12   5        4.12        4.60     10.97 o
  -3  12   5       21.51       13.90     11.60 o
  -2  12   5       49.74       33.08     11.62 o
  -1  12   5       68.18       46.09     11.62 o
   0  12   5        1.77       -1.64      9.71 o
   1  12   5        2.65       -1.23      9.19 o
   2  12   5        4.63       15.60     10.26 o
   3  12   5        1.68        4.74     10.09 o
   4  12   5        4.24       21.29     11.24 o
   5  12   5       13.92       20.69     12.35 o
   6  12   5       14.08       20.56     12.53 o
   7  12   5        9.03       19.66     13.76 o
   8  12   5       12.03       14.03     14.38 o
   9  12   5        0.35        0.76     15.96 o
 -10  13   5        6.23       17.99     20.66 o
  -9  13   5        0.24      -18.74     15.84 o
  -8  13   5        0.02      -11.99     14.64 o
  -7  13   5       17.78       28.59     15.01 o
  -6  13   5        1.38       -4.02     12.71 o
  -5  13   5       30.28       34.63     14.91 o
  -4  13   5        1.69       -0.95     11.51 o
  -3  13   5       32.06       22.66     12.33 o
  -2  13   5       25.04       33.86     20.50 o
  -1  13   5      143.49      110.51     14.31 o
   0  13   5       71.24       94.19     19.45 o
   1  13   5        0.18        6.49     10.57 o
   2  13   5        0.50        1.70     10.33 o
   3  13   5       65.11       46.05     13.55 o
   4  13   5       18.82        8.12     14.35 o
   5  13   5       11.35       17.25     12.25 o
   6  13   5        4.74        7.96     16.55 o
   7  13   5        1.32       12.26     16.77 o
   8  13   5       15.34       25.89     16.21 o
  -9  14   5       19.43       12.66     17.72 o
  -8  14   5       27.24       26.61     15.64 o
  -7  14   5       62.01       52.81     16.76 o
  -6  14   5        1.11       -6.53     12.93 o
  -5  14   5       43.79       35.01     23.22 o
  -4  14   5        2.63        3.06     12.41 o
  -3  14   5        4.87       -9.46     18.33 o
  -2  14   5       22.17       18.50     12.63 o
  -1  14   5        1.82       -3.18     10.81 o
   0  14   5        2.44       -0.29     10.71 o
   1  14   5        8.10       -3.19     10.87 o
   2  14   5        1.38        6.09     11.79 o
   3  14   5        6.05       12.30     12.15 o
   4  14   5        0.00        5.88     12.70 o
   5  14   5        0.01        6.22     17.13 o
   6  14   5        8.41        7.02     13.67 o
   7  14   5        4.19        6.89     16.12 o
   8  14   5        7.96       -4.54     15.70 o
  -9  15   5       10.84       28.21     19.09 o
  -8  15   5        2.83       -7.35     16.39 o
  -7  15   5       10.70       32.09     16.05 o
  -6  15   5        8.27       14.03     14.92 o
  -5  15   5        0.61        0.48     13.96 o
  -4  15   5        3.06        1.69     12.17 o
  -3  15   5        0.01       -7.66     12.30 o
  -2  15   5        4.67       16.59     12.67 o
  -1  15   5        0.66       11.54     12.14 o
   0  15   5        0.38      -11.65     14.07 o
   1  15   5       25.33       29.84     13.20 o
   2  15   5        2.42      -13.37     11.69 o
   3  15   5        0.86       -4.01     11.40 o
   4  15   5        1.65       -3.12     12.71 o
   5  15   5       10.08       -5.23     13.41 o
   6  15   5       24.49       12.83     24.25 o
   7  15   5       19.49       26.04     16.88 o
  -8  16   5        4.15       -7.58     16.74 o
  -7  16   5       10.75       19.18     16.52 o
  -6  16   5        4.86       -4.37     15.07 o
  -5  16   5        2.50        6.18     13.72 o
  -4  16   5        0.96       -5.89     13.58 o
  -3  16   5        1.89       16.66     13.38 o
  -2  16   5       17.14       16.29     14.00 o
  -1  16   5        0.02       16.03     12.71 o
   0  16   5       11.90        6.86     13.46 o
   1  16   5        4.01        5.13     14.89 o
   2  16   5        8.23        8.71     13.97 o
   3  16   5        0.31        2.34     12.93 o
   4  16   5        9.98        9.47     13.33 o
   5  16   5        4.82        5.90     13.94 o
   6  16   5       25.65       10.84     15.01 o
   7  16   5        0.01       -2.83     16.94 o
  -7  17   5        8.27        9.78     17.11 o
  -6  17   5        0.02      -10.06     15.31 o
  -5  17   5        3.37        4.29     14.89 o
  -4  17   5        0.60        3.34     13.97 o
  -3  17   5        1.25      -10.30     13.02 o
  -2  17   5        0.56      -10.14     23.61 o
  -1  17   5       13.59       22.45     13.74 o
   0  17   5        7.55      -19.88     12.12 o
   1  17   5        4.47      -10.02     13.16 o
   2  17   5       15.69       17.82     13.76 o
   3  17   5        4.45       -9.38     14.01 o
   4  17   5        2.16        0.52     13.91 o
   5  17   5       11.40       -3.57     15.70 o
   6  17   5       17.29       22.65     17.06 o
  -6  18   5        2.87      -12.72     17.23 o
  -5  18   5       11.55       27.78     17.05 o
  -4  18   5       13.82        8.32     15.97 o
  -3  18   5        0.36       -5.38     14.29 o
  -2  18   5        4.80      -11.31     13.10 o
  -1  18   5        2.85        7.89     13.54 o
   0  18   5        2.50      -26.79     13.40 o
   1  18   5        0.01      -20.46     13.45 o
   2  18   5        5.76        9.38     15.96 o
   3  18   5       12.58        5.85     15.19 o
   4  18   5        7.51      -23.44     14.43 o
   5  18   5       13.88       -7.79     16.10 o
  -5  19   5        2.88       -8.31     16.10 o
  -4  19   5       33.41       30.42     17.87 o
  -3  19   5        0.82       19.04     15.37 o
  -2  19   5       26.27       31.40     16.07 o
  -1  19   5        0.59      -22.07     20.61 o
   0  19   5        1.90        3.31     14.76 o
   1  19   5        3.39       -1.46     14.48 o
   2  19   5       11.38       14.20     15.84 o
   3  19   5        5.76      -12.17     15.72 o
   4  19   5       13.22       -1.82     16.75 o
  -4  20   5        3.09        0.95     22.54 o
  -3  20   5        0.91      -16.67     14.92 o
  -2  20   5        1.34        3.81     16.11 o
  -1  20   5        0.87        4.34     16.26 o
   0  20   5        0.32       13.45     15.58 o
   1  20   5        0.35      -20.35     15.48 o
   2  20   5        4.32        2.24     15.91 o
 -11   0   6       18.97       29.41     22.30 o
 -10   0   6       34.74       22.22     20.00 o
  -9   0   6        9.72        5.48     16.24 o
  -8   0   6       13.59       -4.14     14.55 o
  -7   0   6      174.45      215.93     23.40 o
  -6   0   6        6.61        9.06     13.02 o
  -5   0   6        6.34        1.52     11.53 o
  -4   0   6       56.45       49.91     10.34 o
  -3   0   6      715.53      725.57     25.14 o
  -2   0   6       17.19       17.65      7.13 o
  -1   0   6       36.49       26.26     10.82 o
   0   0   6        8.13        4.22      6.67 o
   5   0   6       28.50       32.28      8.89 o
   6   0   6        3.53       14.78     10.57 o
   7   0   6        0.02        2.16     20.50 o
   8   0   6        9.31       24.53     24.42 o
   9   0   6        3.00       30.00     27.28 o
 -11   1   6        2.21      -13.97     13.05 o
 -10   1   6        4.54       -4.61     12.93 o
  -9   1   6        1.52       -1.84     11.49 o
  -8   1   6       10.14       -3.45     15.20 o
  -7   1   6       22.85       12.22     10.50 o
  -6   1   6      195.88      216.51     15.50 o
  -5   1   6      132.40      133.46     18.09 o
  -4   1   6      220.78      224.08     10.89 o
  -3   1   6        1.37       -3.45      5.42 o
  -2   1   6       23.95       22.04      5.15 o
  -1   1   6        6.40        7.29      3.89 o
   0   1   6        0.15        9.63      7.17 o
   4   1   6      101.64       72.39     13.72 o
   5   1   6      160.51      164.75     17.67 o
   6   1   6       12.50       14.54      7.75 o
   7   1   6        3.68        2.34     10.62 o
   8   1   6        7.24       19.56     31.39 o
   9   1   6        0.00      -14.39     19.21 o
 -11   2   6        5.02       16.87     14.86 o
 -10   2   6        9.98      -11.45     12.82 o
  -9   2   6        3.50        1.74     11.70 o
  -8   2   6       15.43       -2.37     10.43 o
  -7   2   6        0.77        4.73     10.07 o
  -6   2   6      228.18      249.23     16.11 o
  -5   2   6       50.75       51.97     10.15 o
  -4   2   6       11.20        6.34      6.36 o
  -3   2   6      293.42      316.21     15.77 o
  -2   2   6       13.02       11.57      5.03 o
  -1   2   6       14.62       12.48      4.57 o
   0   2   6        0.10       -9.23      5.14 o
   1   2   6       10.75        0.55      5.92 o
   2   2   6       72.96       67.61     12.60 o
   3   2   6        8.03       24.87     10.89 o
   4   2   6       53.03       38.30      9.15 o
   5   2   6        2.31       -8.59      9.51 o
   6   2   6        4.24        4.55      9.06 o
   7   2   6       13.23       15.15     10.83 o
   8   2   6        1.73       14.24     16.96 o
   9   2   6        0.69      -23.99     19.68 o
 -11   3   6        7.50       14.96     17.60 o
 -10   3   6        1.44        6.14     12.64 o
  -9   3   6        3.62      -13.92     11.24 o
  -8   3   6       87.36       86.68     14.36 o
  -7   3   6       64.05       55.97     12.59 o
  -6   3   6      140.73      134.69     17.29 o
  -5   3   6       40.92       37.03     11.51 o
  -4   3   6      116.16      140.15     12.79 o
  -3   3   6       84.72       89.31     10.06 o
  -2   3   6      190.51      198.59      8.60 o
  -1   3   6       24.88       22.23      6.11 o
   0   3   6       22.79       13.50      6.73 o
   1   3   6       13.54        4.60      7.73 o
   2   3   6       38.40       43.47      9.05 o
   3   3   6      205.65      226.74     14.82 o
   4   3   6        3.20        7.32      9.39 o
   5   3   6       40.90       34.58     17.20 o
   6   3   6        7.66        3.01      7.57 o
   7   3   6       25.89       26.16     11.49 o
   8   3   6       34.57       25.52     18.36 o
   9   3   6        7.73       -3.14     20.02 o
 -11   4   6        0.37        2.99     14.75 o
 -10   4   6       16.46       18.92     13.77 o
  -9   4   6        3.52        9.36     12.67 o
  -8   4   6       60.57       57.07     13.59 o
  -7   4   6       57.82       49.33     12.02 o
  -6   4   6       45.24       42.39     11.03 o
  -5   4   6        6.00        9.29      8.56 o
  -4   4   6       43.72       22.95      9.41 o
  -3   4   6      109.38      104.09      8.13 o
  -2   4   6        3.58       -1.48      5.00 o
  -1   4   6       70.17       77.87      6.37 o
   0   4   6       23.11       21.66     11.71 o
   1   4   6        1.45      -16.56      8.28 o
   2   4   6       29.95       12.35      9.28 o
   3   4   6        3.98       -1.45      9.55 o
   4   4   6        4.40       12.74     11.18 o
   5   4   6       15.60       42.36     16.57 o
   6   4   6       20.75       36.00     10.90 o
   7   4   6       18.02        9.53     13.94 o
   8   4   6       69.25       49.51     29.09 o
   9   4   6        0.05       12.06     29.52 o
 -11   5   6        0.56        4.45     14.76 o
 -10   5   6        1.22      -15.46     12.63 o
  -9   5   6       27.42       34.67     13.86 o
  -8   5   6       24.83       19.46     14.01 o
  -7   5   6        6.06        2.92     10.40 o
  -6   5   6        1.83       -4.06      9.23 o
  -5   5   6        5.01       -9.70      8.14 o
  -4   5   6        4.90        0.17      8.24 o
  -3   5   6       52.55       40.84     13.00 o
  -2   5   6       76.88       82.39      7.62 o
  -1   5   6       42.25       34.05      5.21 o
   0   5   6       95.81       76.96     12.99 o
   1   5   6       53.24       45.47     11.37 o
   2   5   6       62.21       57.76     11.72 o
   3   5   6        5.89       30.87     11.09 o
   4   5   6      161.79      171.35     17.04 o
   5   5   6       40.08       41.96     17.24 o
   6   5   6       55.35       31.15     22.69 o
   7   5   6       66.09       59.92     15.44 o
   8   5   6       15.08       43.85     27.92 o
   9   5   6       22.63      -29.46     28.88 o
 -11   6   6        8.17        1.78     15.11 o
 -10   6   6        5.36        5.80     13.92 o
  -9   6   6        9.28       12.71     12.94 o
  -8   6   6        7.70      -14.19     11.23 o
  -7   6   6        1.51       -7.33     10.04 o
  -6   6   6       68.69       54.59     11.82 o
  -5   6   6        5.65        5.75     10.89 o
  -4   6   6       70.89       67.44     12.80 o
  -3   6   6       18.95       23.40      8.59 o
  -2   6   6       31.46       30.93      7.25 o
  -1   6   6       23.25       18.49      6.66 o
   0   6   6        5.19       -6.39      9.94 o
   1   6   6       10.35        7.66     10.40 o
   2   6   6        0.15      -15.58     10.35 o
   3   6   6       17.17       14.41     17.31 o
   4   6   6       71.90       74.43     15.09 o
   5   6   6       14.82       -8.14     20.68 o
   6   6   6       62.97      101.79     37.79 o
   7   6   6        6.16       43.61     17.89 o
   8   6   6      130.31      163.39     23.86 o
   9   6   6        0.26       10.32     14.44 o
 -10   7   6       35.31       28.32     15.27 o
  -9   7   6        6.57       -3.90     14.75 o
  -8   7   6        0.15        7.21     12.16 o
  -7   7   6        6.13        9.95     10.88 o
  -6   7   6        1.54       -7.06      9.59 o
  -5   7   6        5.52       -2.31      8.88 o
  -4   7   6       10.65       10.85      9.18 o
  -3   7   6       38.74       17.21      9.82 o
  -2   7   6       56.50       57.56     10.39 o
  -1   7   6        6.99        2.14      7.16 o
   0   7   6       20.27       16.30      7.77 o
   1   7   6        3.35       12.24     11.46 o
   2   7   6       24.97       11.31     12.17 o
   3   7   6        4.38       17.99     19.62 o
   4   7   6       13.72       22.42     19.86 o
   5   7   6        1.71      -27.49     21.24 o
   6   7   6       13.97       24.01     15.50 o
   7   7   6        5.49       -2.00     11.53 o
   8   7   6       11.66       33.12     13.52 o
 -10   8   6        1.64       -6.31     14.12 o
  -9   8   6        1.21        0.68     13.39 o
  -8   8   6        4.09       -4.17     11.81 o
  -7   8   6        6.28       10.03     11.71 o
  -6   8   6        0.39        7.23     10.17 o
  -5   8   6        5.05        6.16     10.86 o
  -4   8   6       25.64       34.78     11.27 o
  -3   8   6        6.35        1.94      9.47 o
  -2   8   6       59.88       73.19     18.75 o
  -1   8   6        7.52        2.39      8.02 o
   0   8   6       66.54       59.17     10.70 o
   1   8   6        1.25        3.57      6.28 o
   2   8   6        0.59      -10.22     18.09 o
   3   8   6        0.76      -10.35     20.76 o
   4   8   6        4.90        7.98      9.46 o
   5   8   6        0.17       14.89     15.25 o
   6   8   6       14.31       21.08     10.81 o
   7   8   6       12.92        7.56     12.21 o
   8   8   6       17.28       22.18     14.43 o
 -10   9   6        8.65       -7.59     18.50 o
  -9   9   6       23.18       32.09     16.94 o
  -8   9   6        4.72        6.80     13.75 o
  -7   9   6        0.12        6.90     13.18 o
  -6   9   6        1.30        8.72     12.89 o
  -5   9   6        5.05        2.72     10.85 o
  -4   9   6        0.13        0.60     10.78 o
  -3   9   6        6.06       11.79     10.27 o
  -2   9   6       38.53       30.50     10.20 o
  -1   9   6       18.98       14.42      9.19 o
   0   9   6       26.28       19.58      8.69 o
   1   9   6        2.05        2.16      7.67 o
   2   9   6       24.52       23.47      8.19 o
   3   9   6       12.23       22.97      9.62 o
   4   9   6       31.68       21.47      9.40 o
   5   9   6        0.98       12.32     10.60 o
   6   9   6       10.32       28.36     12.08 o
   7   9   6       27.98       36.54     13.70 o
   8   9   6       14.44        1.69     16.44 o
  -9  10   6        1.29       16.07     15.82 o
  -8  10   6        7.56       17.53     14.53 o
  -7  10   6        0.01       -6.53     13.51 o
  -6  10   6        5.56        7.13     12.51 o
  -5  10   6        8.56       29.20     12.67 o
  -4  10   6       24.30       20.42     12.01 o
  -3  10   6       46.10       24.37     11.19 o
  -2  10   6        7.94       10.47     10.18 o
  -1  10   6        0.00        0.52      9.30 o
   0  10   6        0.21       -7.06      8.68 o
   1  10   6       21.46       18.81      9.21 o
   2  10   6        7.62       -2.69      8.76 o
   3  10   6        0.61      -11.36     10.75 o
   4  10   6        6.74       19.14     10.26 o
   5  10   6        2.31       -6.51     10.47 o
   6  10   6       14.40        7.60     18.26 o
   7  10   6       28.07       41.41     14.64 o
  -9  11   6        1.44       -7.78     16.40 o
  -8  11   6        0.08        9.81     15.01 o
  -7  11   6        0.54      -13.24     16.57 o
  -6  11   6        4.81       20.09     13.46 o
  -5  11   6       31.84       19.67     13.57 o
  -4  11   6        0.14        3.46     12.59 o
  -3  11   6        0.04       -5.58     14.55 o
  -2  11   6        7.13       -6.95     10.04 o
  -1  11   6       65.97       59.37     24.37 o
   0  11   6       23.85       26.66     11.11 o
   1  11   6       37.35       26.03     10.48 o
   2  11   6       18.21       16.67     10.02 o
   3  11   6        3.69        2.41      9.48 o
   4  11   6        0.11        7.37     10.22 o
   5  11   6       12.44       30.12     12.36 o
   6  11   6        0.25      -24.08     12.04 o
   7  11   6       14.23       29.03     14.75 o
  -8  12   6        1.71       -0.81     16.06 o
  -7  12   6        0.68        3.74     14.55 o
  -6  12   6        1.67       -2.56     17.87 o
  -5  12   6        1.25      -12.82     12.80 o
  -4  12   6        4.04       -8.30     11.64 o
  -3  12   6        4.06        9.45     11.73 o
  -2  12   6       10.26       -3.07     11.15 o
  -1  12   6       13.67        6.16     11.46 o
   0  12   6        0.84       -0.38     10.03 o
   1  12   6       41.00       27.81     16.61 o
   2  12   6        0.62       -0.22     10.15 o
   3  12   6       10.22        5.84     10.97 o
   4  12   6        2.49      -11.76     11.12 o
   5  12   6        9.00       -0.10     11.99 o
   6  12   6        0.66       18.86     15.08 o
   7  12   6       37.06       47.89     17.63 o
  -8  13   6        0.01       -3.71     15.62 o
  -7  13   6        3.18       -1.21     14.33 o
  -6  13   6        4.31       -9.03     13.45 o
  -5  13   6        0.60       16.78     13.89 o
  -4  13   6        0.11        2.50     12.40 o
  -3  13   6       19.02       12.32     12.03 o
  -2  13   6        6.27       12.10     12.46 o
  -1  13   6       22.18       15.49     11.86 o
   0  13   6        1.66        5.53     11.63 o
   1  13   6        0.13      -19.65     10.57 o
   2  13   6        0.08        6.21     11.29 o
   3  13   6       10.25       15.64     12.24 o
   4  13   6        0.06       -9.45     12.02 o
   5  13   6        0.28        3.71     12.82 o
   6  13   6        4.32       -5.80     15.33 o
  -7  14   6        1.88        1.57     15.47 o
  -6  14   6       10.18       13.78     14.95 o
  -5  14   6       14.26       45.64     21.64 o
  -4  14   6        1.25       14.95     13.17 o
  -3  14   6       31.39       45.95     14.43 o
  -2  14   6        1.29       20.35     13.36 o
  -1  14   6        0.17       -1.66     11.75 o
   0  14   6        4.47        4.04     11.95 o
   1  14   6       13.08       16.62     12.14 o
   2  14   6        0.58       -8.23     11.62 o
   3  14   6       20.19       27.30     13.17 o
   4  14   6        0.24       -1.30     12.64 o
   5  14   6        2.90       14.53     13.77 o
  -6  15   6        7.38       59.33     26.94 o
  -5  15   6        5.56        7.60     15.48 o
  -4  15   6        0.41       11.12     13.87 o
  -3  15   6       20.81       23.44     14.28 o
  -2  15   6       15.97       22.39     13.81 o
  -1  15   6        0.33      -14.36     12.49 o
   0  15   6        3.09       -0.82     14.44 o
   1  15   6        2.88        3.44     12.07 o
   2  15   6        0.04       -3.74     12.59 o
   3  15   6        7.58       21.33     13.87 o
   4  15   6        3.52        8.55     14.09 o
  -5  16   6        0.04      -12.15     14.36 o
  -4  16   6        0.51       -0.87     21.77 o
  -3  16   6       48.86       56.13     16.52 o
  -2  16   6        0.11       -5.29     12.67 o
  -1  16   6        8.68       12.85     13.61 o
   0  16   6        0.69       24.09     14.11 o
   1  16   6        3.68       10.25     13.67 o
   2  16   6        0.09      -13.34     16.82 o
   3  16   6        5.51       12.55     13.93 o
  -4  17   6       17.53        9.94     16.47 o
  -3  17   6        3.57        7.44     15.25 o
  -2  17   6        4.25       -6.34     14.29 o
  -1  17   6        2.18       -7.31     14.04 o
   0  17   6        2.69        9.40     14.35 o
   1  17   6        6.56       -7.81     13.67 o
   2  17   6        0.01      -21.38     14.02 o
  -9   1   7        2.60      -12.27     12.71 o
  -8   1   7        0.94       20.04     13.45 o
  -7   1   7        0.66        5.71     11.26 o
  -6   1   7        0.06       -7.55      9.57 o
  -5   1   7        6.08        7.12      9.14 o
  -4   1   7       23.07       23.50      9.28 o
  -3   1   7       61.86       69.13      8.66 o
  -2   1   7      141.05      144.22     10.67 o
  -1   1   7       65.70       81.58      6.15 o
   0   1   7        9.22       -2.81      7.64 o
   4   1   7        3.85       -8.46     10.60 o
   5   1   7       11.17       -4.80     13.26 o
   6   1   7        0.21        3.74     15.51 o
  -9   2   7        0.46      -18.06     12.86 o
  -8   2   7        1.52        4.18     12.03 o
  -7   2   7        0.35       -7.84     10.44 o
  -6   2   7        3.37       18.81     10.62 o
  -5   2   7        1.15      -12.80      8.78 o
  -4   2   7       16.38       -2.23     10.15 o
  -3   2   7       62.82       58.97      8.46 o
  -2   2   7       13.04       12.28      6.14 o
  -1   2   7       55.61       58.13      6.75 o
   0   2   7        0.20      -10.32      6.70 o
   1   2   7        1.32       -1.13      7.64 o
   2   2   7        5.40       17.75     11.90 o
   3   2   7        0.02       -0.45     11.90 o
   4   2   7       21.10       14.12     13.72 o
   5   2   7        1.47        6.46     15.40 o
   6   2   7        2.06        4.90     10.65 o
  -9   3   7        8.37        9.49     13.64 o
  -8   3   7        0.05       -4.92     11.82 o
  -7   3   7        0.07        6.09     11.45 o
  -6   3   7        7.19        1.19     10.25 o
  -5   3   7       25.97       18.33     10.04 o
  -4   3   7        0.03      -13.90      9.25 o
  -3   3   7       12.36       12.74      7.32 o
  -2   3   7       27.92       35.34      7.17 o
  -1   3   7       52.57       58.30      7.75 o
   0   3   7        0.12       -9.50      7.46 o
   1   3   7        1.35        4.19      8.98 o
   2   3   7        8.81       13.84      8.75 o
   3   3   7        0.19       11.45     13.69 o
   4   3   7       10.36        7.00     22.32 o
   5   3   7        0.63       -0.21     15.05 o
   6   3   7       20.18       27.28     11.77 o
   7   3   7        1.69        9.15     22.36 o
  -9   4   7       10.78       34.17     14.46 o
  -8   4   7       20.60       31.38     13.79 o
  -7   4   7        0.02       12.96     11.58 o
  -6   4   7       26.34       38.33     12.05 o
  -5   4   7        0.27      -11.40      9.25 o
  -4   4   7       21.48       24.33      9.66 o
  -3   4   7        4.78        4.81      7.22 o
  -2   4   7       55.11       52.53      7.40 o
  -1   4   7       78.13       73.72     11.85 o
   0   4   7       12.74       12.23     12.58 o
   1   4   7        8.73        4.56     10.06 o
   2   4   7       25.32       19.82     10.22 o
   3   4   7        0.12        0.21     10.12 o
   4   4   7       20.66       45.32     16.41 o
   5   4   7        0.67       -2.83     16.68 o
   6   4   7        2.36        7.49     11.57 o
  -8   5   7        7.60        9.17     14.58 o
  -7   5   7        0.06        2.03     13.61 o
  -6   5   7        4.72        5.85     10.81 o
  -5   5   7        3.84       14.61     10.40 o
  -4   5   7       45.63       46.36     10.45 o
  -3   5   7        4.02       15.18      8.80 o
  -2   5   7       62.39       60.39     11.32 o
  -1   5   7        7.32        3.75      7.01 o
   0   5   7        0.03       -7.42     15.69 o
   1   5   7        2.38        1.27     10.99 o
   2   5   7        0.01        2.15     11.18 o
   3   5   7       21.92        9.26     15.05 o
   4   5   7       19.15       19.86     17.88 o
   5   5   7        4.14      -26.29     17.67 o
   6   5   7        1.40       11.48     11.91 o
  -8   6   7        3.22        8.48     13.61 o
  -7   6   7       48.62       28.93     19.58 o
  -6   6   7       65.24       62.12     13.19 o
  -5   6   7       64.01       74.60     20.54 o
  -4   6   7      101.29      122.11     12.86 o
  -3   6   7       23.70       27.01      9.44 o
  -2   6   7        0.24       -5.38      8.61 o
  -1   6   7       11.89        2.86      7.16 o
   0   6   7        0.01       -6.67     16.12 o
   1   6   7        0.52       -4.83     16.76 o
   2   6   7       14.08       24.66     17.40 o
   3   6   7       29.16       35.42     17.99 o
   4   6   7       59.04       51.75     21.40 o
   5   6   7        4.44       -0.32     20.47 o
   6   6   7       36.18       33.71     14.44 o
  -8   7   7        7.48       -4.98     12.93 o
  -7   7   7       47.23       52.89     15.77 o
  -6   7   7       29.47       40.05     12.74 o
  -5   7   7       20.89       23.30     11.85 o
  -4   7   7        9.59       16.35     11.11 o
  -3   7   7       10.72        5.55     10.54 o
  -2   7   7       29.69       32.92     12.48 o
  -1   7   7       17.07        9.38      7.69 o
   0   7   7        0.28        0.79      9.15 o
   1   7   7       29.09       13.05     18.12 o
   2   7   7       40.56       58.34     21.08 o
   3   7   7        9.02        1.20     18.76 o
   4   7   7       29.88       21.64     21.67 o
   5   7   7        0.15      -15.22     10.12 o
   6   7   7       19.36       13.75     15.79 o
  -7   8   7       20.11       31.32     15.64 o
  -6   8   7       22.47        6.43     12.93 o
  -5   8   7        7.71        7.73     11.98 o
  -4   8   7        0.87        8.13     11.76 o
  -3   8   7        2.86       12.63     10.41 o
  -2   8   7        9.50        1.12     11.87 o
  -1   8   7        0.02        1.41      8.55 o
   0   8   7        0.96       -4.85     10.10 o
   1   8   7        1.12       -0.58      9.00 o
   2   8   7        4.56      -18.95     17.99 o
   3   8   7        1.37       23.99     21.83 o
   4   8   7        0.50       -3.47     10.15 o
   5   8   7        4.94      -10.08     11.80 o
  -7   9   7       23.49       53.90     16.84 o
  -6   9   7       27.03       31.58     14.55 o
  -5   9   7        0.00        9.68     12.61 o
  -4   9   7        4.68        1.54     11.58 o
  -3   9   7        0.54       -2.53     10.82 o
  -2   9   7       16.63       21.40     11.30 o
  -1   9   7       22.04       14.96      9.82 o
   0   9   7        5.89       -4.70     10.97 o
   1   9   7        0.71        3.56     10.79 o
   2   9   7       41.86       41.99     12.27 o
   3   9   7       19.46       19.92     11.50 o
   4   9   7        8.62       13.33     12.36 o
   5   9   7        9.43      -16.45     12.97 o
  -6  10   7        2.16       -1.48     14.38 o
  -5  10   7       13.15       23.92     21.16 o
  -4  10   7       27.14       35.76     13.36 o
  -3  10   7        8.57       15.78     12.07 o
  -2  10   7        4.40      -10.70     10.53 o
  -1  10   7        2.62       -4.26     11.55 o
   0  10   7        0.44       -1.56     13.65 o
   1  10   7        1.56      -18.94     13.70 o
   2  10   7        1.89        2.24     13.05 o
   3  10   7       12.57       41.44     13.66 o
   4  10   7       44.15       38.46     14.27 o
  -6  11   7        4.70        9.65     14.91 o
  -5  11   7        2.74       -0.05     13.49 o
  -4  11   7       16.80       28.36     13.48 o
  -3  11   7       15.14       28.46     12.98 o
  -2  11   7       34.40       37.56     21.82 o
  -1  11   7        4.64       -3.20     10.63 o
   0  11   7        1.08        0.12     10.26 o
   1  11   7        0.00       14.29     10.44 o
   2  11   7        1.93        0.84     13.34 o
   3  11   7       11.52        7.55     20.43 o
   4  11   7        1.37       -4.95     20.90 o
  -5  12   7        0.48      -10.87     13.75 o
  -4  12   7        0.19      -14.57     12.34 o
  -3  12   7        4.52        4.43     12.41 o
  -2  12   7        2.59      -20.76     11.56 o
  -1  12   7        1.96       23.59     12.61 o
   0  12   7        0.06       -4.07     10.68 o
   1  12   7       10.85       16.37     11.57 o
   2  12   7        4.70        9.00     11.55 o
   3  12   7       14.97       26.38     32.72 o
  -4  13   7        2.85       -8.91     13.60 o
  -3  13   7       16.01       10.93     13.66 o
  -2  13   7       22.96       30.06     13.50 o
  -1  13   7        0.00        6.51     12.55 o
   0  13   7        0.19        4.10     12.55 o
   1  13   7        0.07        1.90     12.03 o
  -5   0   8        4.07       -6.87     15.25 o
  -4   0   8       18.33        4.33     19.06 o
  -3   0   8        0.11        8.61     12.94 o
  -2   0   8        2.92        4.62     11.29 o
  -1   0   8        0.04       -1.20     15.19 o
   0   0   8       32.25       17.64     10.17 o
   1   0   8        0.26       -4.08     11.08 o
  -5   1   8        4.92       -1.36     10.52 o
  -4   1   8        0.70       13.69     10.12 o
  -3   1   8        0.77        0.99      9.25 o
  -2   1   8       26.42       44.74      9.68 o
  -1   1   8        0.02        5.53      8.74 o
   0   1   8       17.05       11.99      7.12 o
   1   1   8        0.19      -17.53     15.15 o
  -5   2   8       14.08       14.10     12.75 o
  -4   2   8        2.80       -4.36      9.66 o
  -3   2   8        0.52       -8.44      8.65 o
  -2   2   8        6.84       11.72     10.05 o
  -1   2   8        8.06        7.71      7.52 o
   0   2   8        0.98       -2.08     16.65 o
   1   2   8        1.72        3.44     15.72 o
   2   2   8        1.24        7.50     14.87 o
  -5   3   8        0.40        3.18     10.51 o
  -4   3   8        0.23       -1.68     10.83 o
  -3   3   8        0.36      -12.28      8.61 o
  -2   3   8        0.04       -4.20      9.52 o
  -1   3   8        0.04       -5.12      7.29 o
  -4   4   8        4.34       -8.53     10.13 o
  -3   4   8       28.27       40.43     10.27 o
  -2   4   8        2.75       -0.54     10.22 o
  -1   4   8       15.49       11.77     10.00 o
   0   4   8        3.78       14.12     15.24 o
  -4   5   8        0.04        3.52     10.55 o
  -3   5   8        0.18       -6.66      9.26 o
  -2   5   8       11.86       15.17     12.95 o
  -1   5   8        0.45        1.49     11.01 o
   0   5   8       16.25       29.22     17.16 o
   1   5   8        2.06       12.01     15.59 o
  -3   6   8       36.33       37.12     11.98 o
  -2   6   8       56.87       70.08     15.66 o
  -1   6   8        4.59        6.47     11.71 o
   0   6   8       10.62       -3.23     17.59 o
 
